# Supplementary material for: Pre-stroke adherence to a Mediterranean diet pattern is associated with lower acute ischemic stroke severity: a cross-sectional analysis of a prospective hospital-register study
Source: BMC Neurol. 2020 Jun 23;20:252. doi: 10.1186/s12883-020-01824-y (PMC7310482; doi:10.1186/s12883-020-01824-y)
Supplement: Supplementary file 2 — Additional file 2:. Excel spread sheet 1997–2003 (.xls). RECCA2015_DATA_LABELS_2019-07-17_1307 MeDi y NIHSS Febrero 2017 Julio 2019. Dataset supporting the conclusions. [file 12883_2020_1824_MOESM2_ESM.xls]

## Sheet: Copia de RECCA2015_DATA_LABELS_
ID:	PREDIMED	PREDIMED_BAJO	Género:	Edad a fecha de inicio de Sintomas:	Etnia:	Raza:	Hipertensión Arterial?	Diabetes Mellitus?	Resistencia a Insulina?	Dislipidemia?	Cardiopatías?	Fibrilación Auricular antecedente	ACV Previo?	Tabaquismo?	Insuficiencia Renal Crónica?	Estado Tabaquismo?	SAHOS	Consumo de Alcohol	IAM?	IMC	Sedentarismo	Trastorno del Animo?	Anticoagulantes en el Último Mes?	Uso de Cualquier Antiagregante Plaquetario?	Uso de Algún Medicamento Hipolipemiantes?	Uso de Fármacos Antihipertensivos?	Uso de Algún Antidepresivo en Últimos 3 Meses?	Uso Hipoglicemiantes Orales	Escala de Rankin BASAL Modificada:	Rankin dependencia previa	Fecha de Inicio de Síntomas: * Necesaria para calculo automático de seguimientos x error de formato d-m-y.	NIHSS Ingreso Total :	NIHSS 3	Presión Arterial Sistólica al Ingreso:	Presión Arterial Diastolica al Ingreso:	Minutos entre Inicio de Síntomas hasta la Llegada a Urgencia:	Llegada antes de 271 min	Glicemia:	Colesterol Total:	Colesterol LDL:	Colesterol HDL:	Trigliceridos:	Hemoglobina Glicosilada A1C:	Puntaje ASPECTS:	¿Alterada?	Oclusión Arterial?	¿Ocluida?	Oclusión arterial?	¿Ocluida?
2934	7	No	Masculino	41	Chilena	Latino Americano	Si	No	No	Si	No		No	Si	No	Activo (<1año)	No	Si	No	26.5	Si	No	No	No	No	Si	No	No	0	No	2017-11-26	0	1	133	79	48	1	76	196	156	26	118	5.2	9	Si	No
3018	4	Si	Femenino	49	Chilena	Latino Americano	Si	Si	No	No	No		No	Si	No	Activo (<1año)	No	No	No	45.72	Si	No	No	No	No	Si	No	Si	0	No	2018-04-18	19	0	132	71	3486	0	234	181	151	27	108	10.4	9	Si	No	Si
2987	6	Si	Femenino	73	Blanca	Caucásico	Si	No	Si	Si	No		No	No	No		No	No	No	45.17	Si	Si	No	No	No	No	No	No	0	No	2018-02-15	8	0	181	81	40	1	98	181	129	43	177	5.8
2852	3	Si	Masculino	46	Chilena	Latino Americano	Si	No	Si	No	No		No	Si	No	Activo (<1año)	Si	No	No	39.04	Si	No	No	No	No	Si	No	Si	0	No	2017-07-10	4	0	189	139	6000	0	166	169	128	37	121	8.9		Si	No
3270	4	Si	Masculino	61	Chilena	Latino Americano	No	No	Si	Si	No		No	No	No		No	No	No	37.5	Si	No	No	No	No	No	No	No	0	No	2019-06-15	5	0	135	71	3169	0	98	186	143	32	182	5.7		No	No
3105	6	Si	Femenino	68	Chilena	Latino Americano	Si	No	No	Si	No		No	No	No		No	No	No	36.26	Si	No	No	No	No	Si	No	No	0	No	2018-08-28	4	0	154	88	164	1	86	132	119	48	132	6		No	No
2804	5	Si	Femenino	91	Chilena	Latino Americano	Si	No	No	No	No		Si	No	No		No	No	No	36.05	Si	Si	No	Si	No	No	Si	No	2	No	2017-05-29	3	1	131	109	229	1	139							No	No
2844	9	No	Masculino	62	Chilena	Latino Americano	No	No	No	No	No		No	Si	No	Activo (<1año)	Si	No	No	35.92	Si	No	No	No	No	No	No	No	0	No	2017-07-10	0	1	132	95	78	1	96	210	159	33	138	5.3		Si	No
3237	6	Si	Femenino	84	Chilena	Latino Americano	Si	Si	No	No	Si	Si	No	No	No		No	No	No	35.43	No	No	No	Si	No	Si	No	Si	0	No	2019-04-11	2	1	179	78	8863	0	141	127	81	30	115	7.1			No
3261	6	Si	Femenino	83	Chilena	Latino Americano	Si	No	Si	No	No		No	No	No		No	No	No	35.16	Si	No	No	No	No	No	No	No	0	No	2019-06-03	8	0	175	128	149	1	131	170	97	71	92	6.3		Si	Si
2758	3	Si	Masculino	73	Chilena	Latino Americano	No	Si	No	No	No		Si	No	No		No	No	No	34.6	Si	No	No	No	No	No	No	No	0	No	2017-03-30	11	0	192	117	80	1	226	180	130	34	112	8.4	9	Si	Si
2990	5	Si	Femenino	48	Chilena	Latino Americano	No	No	No	No	No		Si	No	No		No	No	No	34.53	Si	No	No	Si	Si	No	No	No	0	No	2018-02-25	2	1	126	86	330	0	91		139			5.2	10	Si	No
2993	7	No	Masculino	81	Otra	Árabe	Si	No	No	Si	No		No	No	No		No	No	No	34.09	No	No	No	Si	Si	Si	No	No	0	No	2018-02-26	15	0	177	88			130	176	114	44	236	6.1	6	Si	Si
3216	3	Si	Masculino	58	Chilena	Latino Americano	Si	No	No	Si	No		No	Si	No	Activo (<1año)	No	Si	No	33.71	Si	No	No	No	No	Si	No	No	0	No	2019-03-10	1	1
2885	0	Si	Masculino	41	Chilena	Latino Americano	No	No	No	No	No		No	Si	No	Activo (<1año)	No	Si	No	33.61	Si	Si	No	No	No	No	No	No	0	No	2017-09-10	0	1	137	90	60	1		157	105	40	108	5.5		Si	Si
2950	9	No	Masculino	61	Hispánica	Latino Americano	No	No	No	No	No		No	Si	No	Activo (<1año)	No	Si	No	33.56	Si	No	No	No	No	No	No	No	0	No	2017-12-16	3	1	168	78	38	1	106	170	115	41	123	5.9		Si	No
2781	5	Si	Femenino	85	Chilena	Latino Americano	Si	No	No	Si	No		Si	No	No		No	No	No	33.3	Si	No	No	Si	Si	Si	No	No	2	No	2017-04-27	3	1	138	69	40	1	90	125	51	82	77	5.8	9	Si	No
2787	5	Si	Femenino	36	Chilena	Latino Americano	Si	No	No	No	No		No	No	No		No	No	No	33.3	Si	Si	No	No	No	No	No	No	0	No	2017-05-02	11	0	130	99	35	1	88	199	102	40	202	5.1		Si	Si
3170	4	Si	Masculino	42	Chilena	Latino Americano	No	No	No	No	No		No	Si	No	Activo (<1año)	No	Si	No	33.2	Si	No	No	No	No	No	No	No	0	No	2018-11-21	1	1	146	91	1102	0	107	191	138	30	289	5.6		Si	No
3177	2	Si	Femenino	83	Chilena	Latino Americano	Si	No	No	No	Si	Si	No	No	No		No	No	No	33.2	Si	No	No	No	No	Si	No	No	3	Si	2018-12-14	23	0	166	111	80	1	165	228	172	53	139	5.9		Si	Si
2957	4	Si	Masculino	36	Chilena	Latino Americano	No	No	No	No	No		No	No	No		No	Si	No	32.51	Si	No	No	No	No	No	No	No	0	No	2017-12-24	1	1	131	79			87	142	95	28	160	5.7	10	Si	No
2778	3	Si	Masculino	45	Chilena	Latino Americano	No	No	No	No	No		No	Si	No	Activo (<1año)	No	No	No	32.28	Si	No	No	No	No	No	No	No	0	No	2017-04-21	4	0	158	73	2146	0	122	181	101	78	102		10	Si	No
2923	3	Si	Masculino	31	Chilena	Latino Americano	Si	No	No	Si	Si	No	No	Si	No	Activo (<1año)	No	Si	Si	32.19	No	No	No	No	Si	Si	No	No	0	No	2017-11-13	7	0	160	90	20	1	118	148	86	37	271	5.4		No	No
3208	8	No	Masculino	71	Blanca	Caucásico	No	No	Si	Si	No		No	Si	No	Activo (<1año)	No	Si	No	32.1	No	No	No	Si	Si	No	No	Si	0	No	2019-02-25	2	1	121	66			103	308	256	51	269	5.7			No
2976	6	Si	Femenino	88	Chilena	Latino Americano	Si	No	No	No	Si	Si	Si	No	No		No	No	No	32.05	Si	No	No	No	Si	Si	No	No	3	Si	2018-01-23	3	1	143	58	451	0	167	96					10	Si	No	No
3095	2	Si	Masculino	58	Chilena	Latino Americano	Si	Si	Si	Si	No		No	No	No		Si	Si	No	31.75	Si	No	No	No	No	No	No	No	0	No	2018-08-16	5	0	196	124	449	0	140	275	219	42	220	6.8	9	Si	No
2982	6	Si	Masculino	68	Chilena	Latino Americano	Si	No	No	No	Si	No	No	Si	No	Detenido (más de un año)	No	Si	No	31.62	Si	No	No	Si	No	Si	No	No	0	No	2018-02-02	0	1	145	78	7487	0	88	69	32	23	156	5.9		Si	No
3049	5	Si	Femenino	94	Chilena	Latino Americano	Si	No	No	No	Si	No	No	No	Si		No	Si	No	31.59	Si	No	No	No	No	Si	No	No	4	Si	2018-06-08	17	0	146	77	85	1	156	197	127	68	110	5.6			Si
3183	6	Si	Femenino	77	Chilena	Latino Americano	Si	No	No	Si	No		Si	No	Si		No	Si	No	31.59	No	No	Si	No	No	Si	Si	No	5	Si	2019-01-02	13	0	157	85	1476	0		139	71	43	173			Si
3199	6	Si	Femenino	77	Chilena	Latino Americano	Si	No	No	Si	No		Si	No	Si		No	No	No	31.59	No	No	Si	No	Si	Si	Si	No	5	Si	2019-02-09	19	0	157	92			151							Si
3147	7	No	Masculino	64	Chilena	Latino Americano	Si	No	Si	Si	No		No	Si	No	Activo (<1año)	No	Si	No	31.56	Si	No	No	No	Si	Si	No	Si	0	No	2018-10-26	2	1	152	77	1702	0	88	73	27	33	134			Si	Si
2833	5	Si	Masculino	38	Chilena	Latino Americano	Si	No	No	No	No		Si	Si	No	Activo (<1año)	No	No	No	31.48	No	No	No	No	No	Si	No	No	0	No	2017-06-29	5	0	142	97	243	1	89	186	125	37	128	5.6	8	Si	No	Si
3083	6	Si	Femenino	87	Blanca	Caucásico	No	No	No	No	No		No	No	No		No	No	No	31.25	Si	No	No	No	No	Si	No	No	2	No	2018-08-07	19	0	141	92	5325	0							8
2978	5	Si	Masculino	66	Chilena	Latino Americano	No	No	No	No	No		No	No	No		No	Si	No	31.24	Si	No	No	No	No	No	No	No	0	No	2018-01-26	40	0					141	102	56	21	225	6.2	10	Si
2780	6	Si	Masculino	76	Chilena	Latino Americano	Si	No	No	No	No		No	Si	No	Activo (<1año)	Si	No	No	31.17	Si	No	No	No	No	Si	No	No	0	No	2017-04-13	2	1	168	81	18887	0	104	109	64	38	107	5.7		Si	Si
2810	5	Si	Masculino	71	Blanca	Caucásico	Si	Si	No	Si	Si	No	No	No	No		No	Si	Si	31.14	Si	No	No	Si	Si	Si	No	Si	3	Si	2017-06-07	19	0	180	70	245	1	338	196	158	35	189	8.3	8	Si	Si	Si
2902	7	No	Masculino	61	Chilena	Latino Americano	Si	Si	No	Si	No		No	Si	No	Detenido (más de un año)	Si	Si	No	31.13	No	No	No	Si	No	Si	No	Si	0	No	2017-10-10	0	1	202	124	255	1	126	150	85	29	257	9.1		Si	Si
2910	6	Si	Masculino	46	Mapuche	Latino Americano	No	No	No	No	No		No	No	No		Si	Si	No	31.11	No	No	No	No	No	No	No	No	0	No	2017-10-20	4	0	215	140			107	195	133	57	77	5.5	8	Si	No
3059	4	Si	Masculino	74	Chilena	Latino Americano	Si	Si	No	No	No		No	No	No		No	Si	No	31.05	Si	No	No	No	No	Si	No	Si	0	No	2018-07-01	5	0	181	113	388	0	182	234	165	55	206	6.5	10	Si	Si
2948	7	No	Masculino	70	Blanca	Caucásico	No	No	No	No	No		No	Si	No	Detenido (más de un año)	No	Si	No	31.02	Si	No	No	No	No	No	No	No	0	No	2017-12-12	6	0	198	96	309	0	183	210	150	41	223		10	Si	Si
2949	2	Si	Masculino	57	Chilena	Latino Americano	Si	No	No	Si	No		No	Si	No	Detenido (más de un año)	No	Si	No	30.86	Si	No	No	No	No	Si	No	No	0	No	2017-12-13	1	1	215	131	67	1	111	180	132	33	136	5.5		Si	Si
3056	8	No	Masculino	84	Chilena	Latino Americano	Si	No	Si	No	Si	Si	No	Si	No	Activo (<1año)	Si	Si	Si	30.85	Si	No	Si	No	No	Si	No	Si	0	No	2018-06-27	1	1	160	90	226	1	218	156	118	34	80	6.9		Si
3064	5	Si	Masculino	45	Chilena	Latino Americano	Si	Si	No	No	No		No	Si	No	Activo (<1año)	No	Si	No	30.85	Si	No	No	No	No	No	No	Si	0	No	2018-06-30	5	0	155	84	5967	0	470	262	197	45	300	10.9	10	Si	No
2851	5	Si	Femenino	74	Chilena	Latino Americano	Si	No	Si	No	No		No	No	No		No	No	No	30.82	Si	No	No	No	No	Si	No	Si	0	No	2017-07-15	4	0	149	83	287	0	106	255	162	49	337	5.7		Si	No
2921	2	Si	Femenino	83	Hispánica	Latino Americano	Si	No	No	Si	Si	No	No	No	No		No	No	No	30.8	Si	No	No	Si	Si	Si	No	No	0	No	2017-11-05	5	0	151	78				111	51	47	75	5.8		Si	Si	No
2947	5	Si	Masculino	74	Blanca	Caucásico	Si	Si	No	No	No		No	Si	No	Detenido (más de un año)	No	Si	No	30.76	Si	No	No	Si	No	Si	No	Si	0	No	2017-12-06	3	1	174	81	2889	0	200	307	243	41	159	7.7	10	Si	No
2988	6	Si	Femenino	87	Chilena	Latino Americano	Si	No	No	No	No		No	No	No		No	No	No	30.67	Si	Si	Si	No	No	Si	Si	No	0	No	2018-02-22	2	1	176	85	687	0	121	124	82	36	86		10	Si
3088	7	No	Masculino	76	Chilena	Latino Americano	Si	No	No	No	No		No	No	No		Si	Si	No	30.49	No	No	No	Si	Si	No	No	Si	0	No	2018-08-13	3	1	147	79	275	0	156	109	57	48	73	6.3		Si	No
3030	4	Si	Masculino	66	Blanca	Caucásico	No	No	No	No	No		No	No	No		No	Si	No	30.47	No	No	No	No	No	No	No	No	0	No	2018-05-11	2	1	191	99	4396	0	127	145	101	41	134	5.5	10	Si	Si	No
2964	6	Si	Masculino	78	Chilena	Latino Americano	No	Si	No	No	No		Si	No	No		No	No	No	30.45	Si	No	No	Si	Si	Si	No	Si	0	No	2018-01-06	1	1	109	67	3254	0	104	151	116	34	98	6.7	10	Si	Si
3037	8	No	Masculino	32	Chilena	Latino Americano	No	No	No	No	No		No	Si	No	Activo (<1año)	No	Si	No	30.35	Si	No	No	No	No	No	No	No	0	No	2018-05-13	7	0	117	56			99	120	75	41	132		10		No	No
2812	4	Si	Masculino	65	Hispánica	Latino Americano	Si	No	Si	Si	Si	No	No	Si	No	Activo (<1año)	Si	No	Si	30.3	Si	No	No	Si	No	Si	No	No	0	No	2017-06-18	6	0	131	69	3741	0	100	185	140	29	171	5.7	9	Si	No
2868	5	Si	Masculino	62	Chilena	Latino Americano	No	No	Si	No	No		No	Si	No	Activo (<1año)	Si	Si	No	30.3	No	No	No	No	No	No	No	Si	0	No	2017-08-08	1	1	170	117	5615	0	125	161	104	41	105	6.1		Si	No	No
2761	1	Si	Masculino	67	Chilena	Latino Americano	No	Si	No	Si	No		No	No	No		No	No	No	30.08	Si	No	No	No	No	No	No	No	0	No	2017-04-08	22	0	125	82	33	1	156	180	128	52	79		10	Si	Si	Si
3052	5	Si	Masculino	93	Blanca	Caucásico	Si	No	Si	No	Si	No	Si	No	No		No	Si	Si	30.06	Si	No	No	No	Si	Si	No	No	0	No	2018-06-24	8	0	147	74	171	1	111	178	120	33	231	6.3	10	Si
2886	5	Si	Femenino	84	Chilena	Latino Americano	Si	No	No	Si	No		Si	No	No		No	Si	No	30.04	Si	Si	No	Si	Si	Si	Si	No	0	No	2017-09-10	23	0	202	93	55	1	116	109	50	48	94	5.9	8	Si	Si
3109	4	Si	Masculino	83	Chilena	Latino Americano	Si	No	No	No	No		No	Si	No	Detenido (más de un año)	No	Si	No	29.76	No	No	No	No	No	Si	No	No	0	No	2018-09-02	0	1	198	73	104	1	92	184	125	29	365	5.8		Si	Si	No
3145	7	No	Masculino	34	Chilena	Latino Americano	No	No	No	No	No		No	Si	No	Activo (<1año)	No	Si	No	29.76	Si	Si	No	No	No	No	No	No	0	No	2018-10-14	8	0	148	68	1889	0	155	159	110	23	245		9	Si	Si
3191	8	No	Masculino	66	Chilena	Latino Americano	Si	No	Si	Si	No		No	No	No		No	No	No	29.76	Si	No	No	No	No	Si	No	No	0	No	2019-01-19	1	1	146	82	258	1	94	179	124	42	140	5		Si	No
2817	4	Si	Masculino	72	Chilena	Latino Americano	Si	No	No	No	No		No	No	No		No	No	No	29.75	No	No	No	No	No	Si	No	No	0	No	2017-06-10	2	1	157	74	3148	0	65	194	137	55	93	5.5		No	No
3067	6	Si	Femenino	75	Chilena	Latino Americano	Si	Si	No	No	No		Si	Si	No	Detenido (más de un año)	No	Si	No	29.69	Si	Si	Si	Si	Si	Si	Si	Si	0	No	2018-07-08	17	0	195	95	15	1	88	229	176	45	228	6.6	10	Si	No
2979	9	No	Masculino	39	Chilena	Latino Americano	No	No	No	No	No		No	Si	No	Activo (<1año)	No	Si	No	29.67	No	No	Si	No	No	No	No	No	0	No	2018-01-28	10	0	149	67	237	1	99	80	49	21	96	5.5	5	Si	Si	Si
3251	5	Si	Masculino	72	Chilena	Latino Americano	Si	Si	No	Si	Si	Si	No	No	No		No	Si	No	29.63	Si	No	No	No	Si	Si	No	Si	0	No	2019-05-21	16	0	128	82	59	1	106	112	58	56	73	5.6		Si	Si
3197	5	Si	Masculino	43	Chilena	Latino Americano	No	No	No	No	No		No	Si	No	Activo (<1año)	Si	Si	No	29.54	No	No	No	No	No	No	No	No	0	No	2019-02-05	10	0	153	97	167	1	127	163	98	26	313	5.6	10		Si
3148	6	Si	Femenino	75	Chilena	Latino Americano	Si	No	No	Si	Si	No	No	Si	No	Detenido (más de un año)	No	Si	Si	29.43	Si	No	No	Si	Si	Si	No	No	0	No	2018-10-28	0	1	171	62	423	0	138	137	98	38	86	4.2		Si	No
2790	6	Si	Masculino	46	Asiática	Asiático	No	Si	No	Si	No		No	Si	No	Activo (<1año)	No	No	No	29.41	No	No	No	Si	No	No	No	Si	0	No	2017-05-02	4	0	140	92	1524	0	150	203	149	49	229	8.1		Si	No
3047	7	No	Masculino	54	Chilena	Latino Americano	No	No	No	No	No		No	No	No		No	Si	No	29.41	No	No	No	No	No	No	No	No	0	No	2018-06-07	8	0	153	109	25	1	106	178	130	49	70	5.4		Si	No
2795	5	Si	Masculino	43	Chilena	Latino Americano	No	No	No	Si	No		No	No	No		No	No	No	29.4	Si	No	No	No	No	No	No	No	0	No	2017-05-08	0	1	130	70	120	1	85	231	171	38	111
2809	5	Si	Masculino	43	Chilena	Latino Americano	No	No	No	Si	No		Si	No	No		No	No	No	29.4	Si	No	No	Si	Si	Si	No	No	0	No	2017-06-01	0	1	133	87	420	0	121	154					10	Si	No
2970	7	No	Masculino	54	Chilena	Latino Americano	Si	No	No	No	Si	No	No	Si	No	Detenido (más de un año)	No	Si	Si	29.4	Si	Si	No	Si	Si	Si	Si	No	0	No	2018-01-15	1	1	145	87	24	1	135	116	74	25	175	5.3		No	No
2881	8	No	Masculino	69	Blanca	Caucásico	No	No	No	No	Si	No	No	No	No		No	Si	No	29.39	Si	No	No	No	No	No	No	No	0	No	2017-09-02	2	1	153	89	28	1	119	150	89	36	276			Si	Si
2875	8	No	Femenino	69	Chilena	Latino Americano	Si	No	No	No	No		No	Si	No	Activo (<1año)	No	No	No	29.38	Si	No	No	No	No	Si	No	No	0	No	2017-08-19	3	1	132	78	140	1	145	217	158	35	271	5.2		Si	No
2830	5	Si	Masculino	71	Chilena	Latino Americano	Si	No	Si	No	No		No	No	No		No	No	No	29.3	Si	No	No	No	No	Si	No	Si	0	No	2017-06-11	7	0	185	90	17936	0	106	163	90	63	133	6.2	9
3280	7	No	Femenino	41	Hispánica	Latino Americano	No	No	No	No	No		No	No	No		No	No	No	29.3	Si	No	No	Si	No	No	No	No	0	No	2019-07-06	4	0	125	76			70	304						Si	Si
3101	5	Si	Masculino	68	Hispánica	Caucásico	Si	No	No	Si	No		No	Si	Si	Detenido (más de un año)	No	No	No	29.17	No	No	No	Si	No	Si	No	No	0	No	2018-08-25	2	1			596	0									No
2898	3	Si	Masculino	36	Chilena	Latino Americano	No	No	No	No	No		No	Si	No	Detenido (más de un año)	No	Si	No	29.09	No	No	No	No	No	No	No	No	0	No	2017-09-28	28	0	155	100	26	1	117	172	100	51	163			Si	Si	No
2935	2	Si	Masculino	68	Chilena	Latino Americano	Si	No	No	No	No		No	Si	No	Detenido (más de un año)	No	Si	No	29.07	Si	No	No	No	No	No	No	No	0	No	2017-11-25	0	1	172	71	2043	0	103	125	79	34	160	5.4		Si	No
3006	6	Si	Masculino	24	Chilena	Latino Americano	No	No	No	No	No		No	No	No		No	No	No	29.05	No	No	No	No	No	No	No	No	0	No	2018-04-04	9	0	113	72	926	0	98	174	112	49	83	4.1	10	Si	No
2820	4	Si	Femenino	78	Chilena	Latino Americano	No	No	No	No	No		No	No	No		No	No	No	29	Si	No	No	No	No	No	Si	No	2	No	2017-06-15	0	1	170	86	47	1	99	185	113	58	237	5.2		Si	No
2939	5	Si	Femenino	20	Chilena	Latino Americano	No	No	No	No	No		No	Si	No	Activo (<1año)	No	Si	No	29	No	No	No	No	No	No	No	No	0	No	2017-11-29	0	1	133	79	28	1	92	132	79	36	136	5.2		Si	No
3061	7	No	Femenino	97	Chilena	Latino Americano	Si	No	No	Si	No		No	No	No		No	Si	No	28.89	Si	No	No	Si	Si	Si	No	No	0	No	2018-07-01	6	0	168	103	165	1	103	233	161	63	156	5.5		No	No
2858	5	Si	Masculino	70	Chilena	Latino Americano	Si	Si	No	Si	Si	No	No	Si	Si	Detenido (más de un año)	No	No	No	28.73	Si	Si	No	Si	Si	Si	Si	No	2	No	2017-07-24	3	1	158	71	812	0	149	215	146	22	279	7.4		Si
2943	7	No	Masculino	92	Chilena	Latino Americano	Si	No	No	No	No		No	Si	No	Detenido (más de un año)	No	Si	No	28.73	Si	No	No	No	No	Si	No	No	0	No	2017-12-03	1	1	148	80	52	1	132	127	79	43	85	5.6		Si	Si
3082	5	Si	Masculino	36	Chilena	Latino Americano	No	No	No	No	No		No	No	No		No		No	28.73	No	No	No	No	No	No	No	No	0	No	2018-08-09	3	1	152	89	48	1	164	165	115	41	108	5.4			No
3178	8	No	Masculino	93	Chilena	Latino Americano	Si	No	No	No	No		No	Si	No	Detenido (más de un año)	No	Si	No	28.73	Si	No	No	No	No	Si	No	No	0	No	2018-12-22	0	1	138	62	163	1	91	157	102	48	157	5.6		Si	No
3128	6	Si	Masculino	83	Chilena	Latino Americano	Si	Si	No	No	Si	No	Si	Si	Si	Detenido (más de un año)	No	No	No	28.72	Si	No	Si	Si	Si	Si	No	Si	0	No	2018-10-03	2	1	158	82	135	1	102	100	47	48	59	5.9
3072	6	Si	Femenino	48	Negra	Africano	No	No	No	No	No		No	No	No		No	No	No	28.69	Si	No	No	No	No	No	No	No	0	No	2018-07-17	16	0	180	140	156	1	109	174	110	64	67	5.8		Si	Si
2973	3	Si	Masculino	37	Chilena	Latino Americano	No	No	No	No	No		No	No	No		No	Si	No	28.68	Si	No	No	No	No	No	No	No	0	No	2018-01-18	4	0	180	100	63	1	113	248	151	41	472	5.3		Si	Si
2940	4	Si	Masculino	38	Chilena	Latino Americano	No	No	No	No	No		No	No	No		No	Si	No	28.65	No	No	No	No	No	No	No	No	0	No	2017-11-29	2	1	131	80	199	1	109	152						Si
3192	8	No	Masculino	61	Chilena	Latino Americano	Si	No	No	No	No		No	Si	No	Detenido (más de un año)	Si	No	No	28.65	No	Si	No	No	Si	Si	Si	No	0	No	2019-01-28	18	0	140	100	27	1	119	139	76	51	113	5.2	10	Si	No
2785	7	No	Masculino	67	Chilena	Latino Americano	Si	No	Si	Si	No		No	No	No		No	No	No	28.63	No	No	No	No	No	Si	No	Si	0	No	2017-04-30	5	0	154	84	115	1	92	197	136	55	186	5.7		No	No
3121	8	No	Masculino	83	Blanca	Caucásico	Si	No	No	No	No		Si	Si	No	Detenido (más de un año)	No	Si	No	28.58	Si	No	No	Si	No	Si	Si	No	3	Si	2018-09-18	5	0	139	68	267	1	86	121	64	33	146	5.5		Si	Si	No
3174	8	No	Masculino	39	Chilena	Latino Americano	No	No	Si	Si	No		Si	No	No		No	No	No	28.58	Si	No	No	No	No	No	No	No	0	No	2018-12-13	1	1	127	87	27	1	91	173	143	38	75	5.6		No
2887	5	Si	Masculino	61	Chilena	Latino Americano	Si	Si	No	Si	No		No	No	No		No	Si	No	28.41	No	No	No	No	Si	Si	No	Si	0	No	2017-09-11	2	1	173	89	601	0	167	220	152	57	165	8.1	10	Si	No
2765	2	Si	Masculino	77	Chilena	Latino Americano	Si	Si	No	Si	Si	No	No	Si	Si	Activo (<1año)	No	No	Si	28.34	Si	No	No	Si	Si	Si	No	Si	1	No	2017-04-09	0	1	153	83	821	0	138	161	75	34	493	6.6	8
3195	5	Si	Masculino	54	Chilena	Latino Americano	Si	No	No	No	No		No	Si	No	Detenido (más de un año)	No	Si	No	28.3	Si	No	Si	No	No	No	No	No	0	No	2019-01-30	1	1	131	93	78	1						5		Si	No
2832	7	No	Femenino	74	Chilena	Latino Americano	Si	No	No	Si	No		Si	No	No		No	No	No	28.23	Si	No	No	Si	No	Si	No	No	0	No	2017-06-28	0	1	194	78	1628	0	102	234	169	63	110	5.2	9	Si	No
3016	5	Si	Masculino	69	Chilena	Latino Americano	Si	No	No	No	Si	Si	No	Si	No	Detenido (más de un año)	No	No	No	28.23	Si	No	Si	No	Si	Si	No	No	0	No	2018-04-19	21	0			358	0	148	125	82	41	68	5.8	9		Si
2798	10	No	Masculino	82	Chilena	Latino Americano	Si	No	No	No	No		No	Si	No	Detenido (más de un año)	No	No	No	28.07	Si	No	No	No	No	Si	No	No	1	No	2017-05-04	0	1	154	77	10315	0	95	104	52	41	126	5.6	10	Si	No
3124	6	Si	Masculino	69	Hispánica	Latino Americano	Si	No	No	Si	Si	No	No	Si	No	Activo (<1año)	No	No	Si	28.07	Si	No	No	Si	Si	Si	Si	No	0	No	2018-09-28	4	0	152	80	168	1	119							Si	No
3146	4	Si	Femenino	75	Chilena	Latino Americano	Si	No	No	No	Si	No	No	No	No		No	Si	No	28.07	Si	No	No	Si	Si	Si	No	No	0	No	2018-10-25	0	1	152	68	310	0	133	84	46	25	123	5.8	9	Si	Si	No
3217	5	Si	Masculino	70	Chilena	Latino Americano	No	No	Si	Si	No		No	No	No		No	No	No	28.06	Si	No	No	No	Si	No	No	Si	0	No	2019-03-13	1	1	189	102	1185	0	189	196	106	28	196	6.9		Si	No
3115	0	Si	Masculino	57	Chilena	Latino Americano	Si	No	No	No	No		No	Si	No	Activo (<1año)	No	Si	No	28.03	Si	No	No	No	No	Si	No	No	0	No	2018-09-07	1	1	151	110	4706	0	89	109	68	34	125	5.5
3041	7	No	Masculino	62	Blanca	Caucásico	Si	No	No	No	Si	No	Si	Si	No	Detenido (más de un año)	No	Si	Si	28.01	Si	No	No	Si	Si	Si	No	No	0	No	2018-05-29	2	1	170	97	38	1	109	130	84	35	128	6.4	10	No	No
3075	5	Si	Masculino	59	Chilena	Latino Americano	No	No	No	No	No		No	Si	No	Detenido (más de un año)	No	No	No	28.01	Si	No	No	No	No	No	No	No	0	No	2018-07-26	4	0					98	185	120	36	198			Si	No	No
2900	6	Si	Femenino	93	Chilena	Latino Americano	No	No	No	No	No		No	No	No		No	No	No	28	Si	No	No	No	No	No	No	No	1	No	2017-10-10	10	0	170	80	191	1	138	209	128	80	67			Si	Si
2859	5	Si	Femenino	90	Chilena	Latino Americano	Si	No	No	No	Si	Si	No	Si	No	Detenido (más de un año)	No	No	No	27.99	Si	No	No	No	No	Si	No		3	Si	2017-07-18	23	0	178	72	9141	0	134	154					7
2891	8	No	Masculino	64	Chilena	Latino Americano	No	Si	No	No	No		No	Si	No	Activo (<1año)	No	Si	No	27.97	Si	No	No	No	No	No	No	Si	0	No	2017-09-15	4	0	154	85	726	0	121	174	133	28	132	6.3	9	Si	No		No
2882	2	Si	Femenino	51	Chilena	Latino Americano	No	No	No	No	No		No	Si	No	Activo (<1año)	No	Si	No	27.85	Si	No	No	No	No	No	No	No	0	No	2017-09-04	34	0	96	44	503	0	88	191	106	73	86	5.5	8	Si	Si
2860	6	Si	Masculino	71	Chilena	Latino Americano	No	No	No	No	No		No	No	No		No	No	No	27.78	Si	No	No	No	No	No	No	No	0	No	2017-07-22	4	0	140	80			105	198	146	33	160	5.1		Si
3113	5	Si	Masculino	57	Chilena	Latino Americano	Si	No	No	Si	Si	No	No	Si	No	Activo (<1año)	Si	Si	Si	27.78	Si	No	No	No	Si	Si	No	No	0	No	2018-09-07	33	0	142	98	44	1	108					5.7		Si	Si
3134	5	Si	Masculino	76	Chilena	Latino Americano	Si	No	No	No	No		No	No	No		No	No	No	27.78	Si	No	No	No	No	Si	No	No	0	No	2018-10-11	5	0	138	76	1385	0	88	109	69	42	61	5.1		Si	Si
2813	1	Si	Masculino	69	Chilena	Latino Americano	Si	Si	No	No	Si	No	No	No	No		No	No	No	27.76	Si	No	No	No	No	Si	No	Si	0	No	2017-05-17	2	1	169	101	36585	0	136	204	129	39	187	7		Si	No
2929	11	No	Masculino	74	Chilena	Latino Americano	No	No	No	Si	No		No	No	No		No	No	No	27.76	No	No	No	No	Si	No	No	No	0	No	2017-11-17	3	1	181	80	43	1	101	130	66	62	84	5.2		Si	No
2802	7	No	Masculino	56	Chilena	Latino Americano	Si	No	No	Si	Si	No	No	Si	No	Activo (<1año)	Si	No	Si	27.74	Si	No	No	Si	Si	Si	No	No	0	No	2017-05-19	2	1	124	77	5046	0	99	187	135	42	170		10	Si	No
3040	9	No	Masculino	76	Chilena	Latino Americano	Si	Si	No	No	Si	Si	No	Si	No	Detenido (más de un año)	No	No	Si	27.74	Si	No	Si	Si	Si	Si	No	Si	0	No	2018-05-29	17	0	126	81	125	1	104	92	66	32	93	6.6	8	Si	Si
2924	3	Si	Femenino	41	Chilena	Latino Americano	No	No	No	No	No		No	Si	No	Activo (<1año)	No	Si	No	27.68	No	No	No	No	No	No	No	No	0	No	2017-11-14	1	1	130	76	179	1	88	206	149	59	46			Si	No
3025	6	Si	Masculino	92	Chilena	Latino Americano	Si	Si	No	Si	No		Si	No	No		No	Si	No	27.68	Si	Si	No	No	No	Si	Si	Si	2	No	2018-05-06	26	0	130	75	25	1	134	145	82	52	113	6.8	8	Si	Si
3182	7	No	Masculino	71	Chilena	Latino Americano	Si	No	No	Si	No		Si	No	No		No	Si	No	27.68	No	No	No	Si	No	Si	Si	No	0	No	2018-12-29	1	1	135	78	6365	0	101	191	157	35	110	5.6	8	Si	Si
3206	5	Si	Masculino	37	Chilena	Latino Americano	No	No	No	No	No		No	No	No		Si	No	No	27.68	Si	No	No	No	No	No	No	No	0	No	2019-02-21	1	1	127	73	6022	0	87	140	97	30	134			Si	No
3132	6	Si	Femenino	85	Chilena	Latino Americano	Si	No	No	No	No		No	Si	No	Detenido (más de un año)	Si	No	No	27.64	Si	Si	No	No	No	Si	Si	No	0	No	2018-10-09	2	1	157	53	1708	0	82	132	62	61	98	6.3		Si	No
3112	8	No	Femenino	73	Chilena	Latino Americano	No	No	No	No	No		No	Si	No	Activo (<1año)	No	No	No	27.61	Si	No	No	No	No	No	No	No	0	No	2018-09-10	2	1	120	89	67	1	97	207	146	55	95			Si	Si
2944	10	No	Femenino	77	Chilena	Latino Americano	Si	Si	No	Si	Si	Si	Si	No	No		Si	No	No	27.59	Si	Si	Si	No	Si	Si	Si	Si	1	No	2017-12-03	10	0	167	96	494	0	160	179	114	58	104	6.3	8	Si	No
2869	11	No	Femenino	68	Chilena	Latino Americano	Si	No	No	Si	Si	No	No	No	No		No	Si	No	27.56	No	No	Si	No	Si	Si	No	No	0	No	2017-08-14	2	1	135	67	104	1	109	146	71	75	60	5.7			No
3063	9	No	Masculino	85	Chilena	Latino Americano	Si	No	No	Si	Si	No	No	Si	No	Detenido (más de un año)	No	Si	Si	27.46	No	No	No	Si	Si	Si	No	No	0	No	2018-07-03	6	0	128	73	98	1	135	90	54	34	87	5.8		Si	Si
3080	3	Si	Masculino	56	Chilena	Latino Americano	No	No	No	No	Si	No	Si	Si	No	Detenido (más de un año)	No	Si	Si	27.46	Si	Si	Si	Si	Si	Si	Si	No	0	No	2018-07-31	7	0	126	79	54	1	162	148	87	55	104	5.9			Si
3023	11	No	Femenino	76	Chilena	Latino Americano	Si	No	No	Si	No		No	Si	Si	Detenido (más de un año)	No	No	No	27.43	Si	No	No	No	Si	Si	No	No	0	No	2018-05-20	0	1	164	72	1452	0	87	161	102	41	146	6.1	10	Si			No
3046	6	Si	Femenino	81	Chilena	Latino Americano	Si	No	No	No	No		Si	Si	No	Detenido (más de un año)	No	No	No	27.34	Si	No	No	Si	No	Si	Si	No	3	Si	2018-06-06	3	1	119	73	101	1	116	196	124	32	393	5.6	10	Si	No
3127	4	Si	Femenino	76	Chilena	Latino Americano	Si	No	No	No	No		No	No	No		No	No	No	27.34	Si	No	No	No	No	Si	No	No	0	No	2018-10-04	2	1	130	69	471	0	100						8	Si	Si
3125	4	Si	Femenino	53	Blanca	Caucásico	No	No	No	No	No		Si	No	No		No	No	No	27.18	Si	No	Si	No	Si	No	No	No	3	Si	2018-09-28	2	1	159	96										Si	Si	No
2799	10	No	Masculino	77	Chilena	Latino Americano	Si	No	No	Si	Si	No	Si	Si	No	Detenido (más de un año)	No	No	Si	27.17	Si	No	Si	No	Si	Si	No	No	0	No	2017-05-12	0	1	92	50	674	0	162	132	72	59	83	5.5	9
2818	6	Si	Masculino	49	Hispánica	Latino Americano	No	No	No	No	No		No	No	No		No	No	No	27.17	Si	No	No	No	No	No	No	No	0	No	2017-06-15	2	1	129	62	50	1	97	226	158	51	186	5.2		Si	Si
2941	5	Si	Masculino	49	Chilena	Latino Americano	Si	No	No	No	No		Si	Si	No	Detenido (más de un año)	No	No	No	27.1	Si	No	No	Si	Si	Si	No	No	2	No	2017-11-30	7	0	139	93	47	1	100	92	46	39	85	6.1	10	No	No
3226	6	Si	Femenino	90	Chilena	Latino Americano	Si	No	No	Si	No		No	No	No		No	Si	No	27.06	Si	No	No	Si	Si	Si	No	No	3	Si	2019-03-24	2	1	178	70	4333	0	103	169	103	61	125	5.6		Si	No
2892	2	Si	Masculino	87	Chilena	Latino Americano	No	No	No	No	Si	Si	No	Si	No	Detenido (más de un año)	No	Si	No	26.99	Si	No	Si	No	No	No	No	No	0	No	2017-09-18	7	0	124	57	74	1	108							Si			No
3013	9	No	Femenino	79	Chilena	Latino Americano	Si	No	No	Si	No		No	Si	No	Detenido (más de un año)	No	Si	No	26.99	Si	No	No	No	Si	Si	No	No	0	No	2018-04-16	0	1	150	82	72	1	115	113	70	42	111			Si	No
3142	10	No	Masculino	88	Chilena	Latino Americano	Si	No	No	No	No		No	Si	No	Detenido (más de un año)	No	Si	No	26.99	Si	No	No	Si	No	Si	No	No	0	No	2018-10-19	1	1	138	67	2877	0	126	96	55	37	67	5.8		Si	No
3228	10	No	Femenino	75	Chilena	Latino Americano	Si	No	No	No	No		Si	Si	No	Detenido (más de un año)	No	No	No	26.95	Si	No	No	Si	Si	Si	No	No	0	No	2019-04-28	0	1	113	67	44940	0	102	125	48	82	46	5.8		Si	No
2853	4	Si	Masculino	51	Chilena	Latino Americano	No	No	No	Si	Si	No	No	Si	No	Activo (<1año)	No	No	No	26.93	Si	Si	No	No	No	No	Si	No	0	No	2017-07-20	2	1	115	84	31	1	113	220	149	61	113	5		Si	No
2789	10	No	Masculino	66	Chilena	Latino Americano	No	No	No	Si	Si	No	No	No	No		No	No	Si	26.88	Si	No	No	No	No	No	No	No	0	No	2017-05-02	0	1	130	80	227	1	120	234	186	42	207	5.6		Si	No
3284	4	Si	Masculino	52	Chilena	Latino Americano	No	No	No	Si	No		No	No	No		No	Si	No	26.86	Si	No	No	No	No	No	No	Si	0	No	2019-07-09	0	1	155	97	102	1	104	164	111	40	175	5		No	No
2984	8	No	Masculino	43	Hispánica	Caucásico	No	No	Si	No	No		No	Si	No	Activo (<1año)	No	Si	No	26.83	No	No	No	No	No	No	No	Si	0	No	2018-02-07	4	0	144	106	577	0	251	170	108	26	357	6.9		No	Si
3247	8	No	Masculino	84	Hispánica	Latino Americano	No	Si	No	No	No		No	Si	No	Activo (<1año)	No	No	No	26.77	Si	No	No	No	No	No	No	Si	0	No	2019-04-28	14	0	152	69	89	1	113	181						Si	No	No
2770	5	Si	Masculino	73	Chilena	Latino Americano	Si	Si	No	Si	No		No	Si	No	Activo (<1año)	No	No	No	26.7	Si	No	No	No	No	Si	No	No	0	No	2017-04-14	3	1	199	90	1575	0	118	139	93	34	125	6.9	10	Si	No
3053	2	Si	Masculino	58	Chilena	Latino Americano	Si	No	Si	No	No		No	Si	No	Detenido (más de un año)	No	Si	No	26.7	Si	Si	No	No	No	Si	Si	Si	0	No	2018-06-24	3	1	136	90	83	1	92	115	52	50	116	4.8		No	No
2994	5	Si	Femenino	67	Chilena	Latino Americano	No	No	No	Si	No		No	No	No		No	No	No	26.67	No	No	No	No	Si	No	No	No	0	No	2018-03-01	1	1	151	59	184	1	93	152	99	60	101	5.6		Si	No
3033	6	Si	Masculino	40	Chilena	Latino Americano	No	No	No	No	No		No	No	No		No	Si	No	26.64	No	No	No	No	No	No	No	No	0	No	2018-05-22	2	1	162	107	75	1	92	208	145	57	150	5		No	No
2997	10	No	Masculino	81	Blanca	Caucásico	Si	No	No	Si	Si	No	No	No	No		No	Si	No	26.59	Si	No	No	Si	Si	Si	No	No	0	No	2018-03-07	6	0	159	72	154	1	113	117						Si	No	Si
2895	6	Si	Masculino	53	Chilena	Latino Americano	No	No	Si	No	No		No	No	No		No	No	No	26.57	Si	No	No	No	No	No	No	Si	0	No	2017-09-25	1	1	150	93	100	1	159	204	138	58	141	5.6		Si	No
2942	5	Si	Masculino	84	Chilena	Latino Americano	Si	No	No	No	Si	No	Si	Si	No	Activo (<1año)	No	Si	Si	26.51	Si	No	No	Si	No	Si	No	No	2	No	2017-12-02	7	0	159	76	35	1	84	112	65	39	101	5.8	10	Si	Si	No
2956	10	No	Femenino	69	Chilena	Latino Americano	Si	No	No	No	No		No	Si	No	Activo (<1año)	No	Si	No	26.49	Si	No	No	No	No	No	No	No	0	No	2017-12-26	6	0	145	68	771	0	97	154	93	30	184	5.7	8	Si	No	No
2965	7	No	Masculino	63	Chilena	Latino Americano	Si	Si	No	Si	No		Si	No	No		No	Si	No	26.47	Si	No	No	Si	Si	Si	No	Si	1	No	2018-01-05	1	1	169	80	6264	0	142	133	69	48	177	7.7	10	Si	No
3070	5	Si	Femenino	90	Chilena	Latino Americano	Si	No	Si	Si	Si	Si	No	Si	No	Detenido (más de un año)	No	No	No	26.45	Si	No	Si	No	Si	Si	Si	No	3	Si	2018-07-10	25	0	183	100	87	1	135	109	57	39	112	5.8	6	Si	Si
3198	3	Si	Masculino	34	Hispánica	Latino Americano	No	No	No	No	Si	No	No	No	No		No	No	No	26.45	Si	No	No	No	No	No	No	No	0	No	2019-02-08	5	0	121	76	74	1	81	168	129	38	142	5.3		Si	No
3257	5	Si	Masculino	55	Chilena	Latino Americano	No	No	No	No	No		No	Si	No	Activo (<1año)	No	Si	No	26.42	Si	No	No	No	No	No	No	No	0	No	2019-05-31	1	1	172	90	97	1	121	210	155	43	164	5.5		Si	No
2915	8	No	Masculino	70	Chilena	Latino Americano	Si	No	No	No	Si	No	No	Si	No	Detenido (más de un año)	No	Si	Si	26.37	Si	No	No	Si	No	Si	No	No	0	No	2017-10-25	1	1	143	101	143	1	104	117	77	28	87			Si	Si	No
2992	9	No	Masculino	59	Chilena	Latino Americano	No	No	No	No	No		No	No	No		No	No	No	26.35	No	No	No	No	No	No	No	No	0	No	2018-02-27	5	0	171	88	80	1	127	201	142	67	93	5.2		Si	No	No
3158	3	Si	Masculino	89	Chilena	Latino Americano	Si	Si	No	No	Si	Si	No	No	No		No	No	No	26.3	Si	No	Si	No	No	Si	No	Si	0	No	2018-11-09	11	0	157	76	13	1	128								No	No
2777	6	Si	Masculino	48	Chilena	Latino Americano	No	No	No	No	No		No	No	No		No	No	No	26.23	No	No	No	No	No	No	No	No	0	No	2017-04-22	27	0	140	70	65	1	109	239	180	51	110		9		Si
2971	7	No	Masculino	66	Chilena	Latino Americano	Si	Si	No	Si	No		No	Si	No	Activo (<1año)	No	No	No	26.12	No	No	No	No	Si	Si	No	Si	0	No	2018-01-14	7	0	150	76	3772	0		266	62	28	1264	10.7	10	Si	No
3005	7	No	Masculino	71	Chilena	Latino Americano	Si	No	No	No	Si	Si	No	Si	Si	Detenido (más de un año)	No	No	No	26.12	No	No	Si	No	No	No	No	No	1	No	2018-03-27	18	0	230	160	337	0	229	88	34	30	158	5.7	7	Si	No
3126	5	Si	Femenino	49	Mestizo	Latino Americano	No	No	No	No	No		No	Si	No	Activo (<1año)	No	No	No	26.12	Si	No	No	No	No	No	No	No	0	No	2018-10-01	33	0			199	1	137						3	Si	No
3279	7	No	Masculino	81	Chilena	Latino Americano	Si	Si	No	Si	No		Si	No	No		No	No	No	26.08	Si	No	No	No	Si	Si	No	No	3	Si	2019-07-07	22	0	145	88	30	1	140							Si	Si
2961	8	No	Femenino	70	Chilena	Latino Americano	No	No	No	No	No		No	Si	No	Detenido (más de un año)	No	No	No	26.03	No	No	Si	No	No	No	No	No	0	No	2018-01-06	0	1	168	83	35	1	232	190	124	53	163	5.1		Si	Si
3202	6	Si	Femenino	89	Chilena	Latino Americano	Si	No	No	Si	Si	Si	Si	No	No		No	No	No	25.97	Si	No	No	Si	Si	Si	No	No	0	No	2019-02-17	0	1	170	84	2749	0	115	159	113	37	112	5.9		Si
3254	3	Si	Femenino	52	Chilena	Latino Americano	Si	No	No	No	No		No	No	No		No	Si	No	25.97	Si	No	No	No	No	Si	No	No	0	No	2019-05-28	1	1	131	72	42	1	84	167	114	50	138	5.5		Si	Si
3235	5	Si	Masculino	85	Chilena	Latino Americano	Si	No	No	No	No		No	No	No		No	No	No	25.95	Si	No	No	No	No	Si	No	No	1	No	2019-04-16	12	0	178	111	60	1	156	127	75	40	110	5.2		Si	No
3065	4	Si	Masculino	68	Chilena	Latino Americano	No	No	No	Si	No		No	Si	No	Activo (<1año)	No	Si	No	25.91	Si	No	No	No	No	No	No	No	0	No	2018-07-05	22	0	133	75	56	1	126	207	153	57	85	5.3	9	Si	Si
3204	7	No	Masculino	84	Chilena	Latino Americano	No	No	No	No	No		No	Si	Si	Detenido (más de un año)	No	Si	No	25.91	No	No	No	No	No	No	Si	No	0	No	2019-02-22	0	1	180	85	685	0	106	168	110	40	162	5.3		Si	No
3044	8	No	Masculino	45	Chilena	Latino Americano	No	No	No	No	No		No	Si	No	Detenido (más de un año)	No	Si	No	25.9	No	No	No	No	No	No	No	No	0	No	2018-06-02	0	1	120	82	195	1	106	177	110	59	200			Si	No
2913	7	No	Femenino	91	Chilena	Latino Americano	Si	No	No	No	Si	Si	No	No	No		No	Si	No	25.89	Si	No	Si	No	No	Si	No	No	1	No	2017-10-24	13	0	187	85	30	1	122	211	133	68	99	5.8		Si	No
3079	7	No	Femenino	67	Chilena	Latino Americano	No	No	No	No	No		No	Si	No	Activo (<1año)	No	Si	No	25.83	Si	Si	No	Si	No	No	Si	No	0	No	2018-08-03	5	0	103	66	85	1	137	174	109	54	65	6		Si	Si
3200	5	Si	Masculino	82	Chilena	Latino Americano	No	No	No	No	No		No	Si	No	Detenido (más de un año)	No	No	No	25.83	Si	No	No	No	No	No	No	No	0	No	2019-02-05	28	0	129	80	1449	0	127	99	57	36	83		6	Si	No
3007	2	Si	Masculino	65	Chilena	Latino Americano	Si	No	No	No	No		No	Si	No	Activo (<1año)	No	Si	No	25.8	Si	No	No	No	No	Si	No	No	0	No	2018-04-03	7	0	172	84	473	0	236	233	169	24	388	11.4	9	Si	No
2769	1	Si	Femenino	88	Chilena	Latino Americano	No	Si	No	Si	No		No	No	No		No	No	No	25.78	No	No	No	No	No	No	No	No	0	No	2017-04-12	2	1	133	61	1722	0	337	181	115	55	164	10.8		No	No
3137	6	Si	Masculino	74	Chilena	Latino Americano	Si	No	No	Si	Si	No	No	No	Si		No	No	Si	25.76	Si	No	No	Si	Si	Si	No	No	0	No	2018-10-17	15	0	127	70	95	1	127						8		Si
3212	6	Si	Masculino	44	Chilena	Latino Americano	Si	Si	No	Si	Si	No	No	Si	Si	Detenido (más de un año)	Si	No	Si	25.76	Si	Si	No	Si	Si	Si	Si	Si	0	No	2019-03-05	2	1	181	100			196	189	123	32	219			Si			No
3163	5	Si	Femenino	66	Chilena	Latino Americano	Si	No	No	No	No		No	Si	No	Activo (<1año)	No	No	No	25.71	Si	No	No	No	No	No	No	No	0	No	2018-11-14	1	1	163	85	180	1	161	196	131	47	229			Si	No
3069	6	Si	Masculino	64	Chilena	Latino Americano	Si	Si	No	Si	Si	No	No	No	No		No	No	Si	25.7	No	No	No	No	Si	Si	No	No	0	No	2018-07-10	24	0					71						10	Si	Si
2822	6	Si	Masculino	67	Hispánica	Latino Americano	Si	Si	No	Si	Si	Si	No	No	No		No	No	No	25.69	Si	No	No	No	Si	Si	No	Si	0	No	2017-06-18	20	0	159	82	33	1	126	131	90	22	193	6	10	Si	Si
3210	7	No	Masculino	83	Chilena	Latino Americano	No	No	No	Si	No		No	Si	No	Detenido (más de un año)	No	No	No	25.69	No	No	Si	No	No	No	No	No	0	No	2019-03-06	11	0	151	92	330	0	117	131	86	35	106			Si	No
2932	3	Si	Femenino	71	Chilena	Latino Americano	Si	No	No	Si	No		Si	Si	No	Detenido (más de un año)	No	No	No	25.65	Si	No	No	Si	Si	Si	No	No	0	No	2017-11-19	5	0	200	100	470	0	174	206	108	86	80	6.9	8		No	No
3020	11	No	Masculino	65	Chilena	Latino Americano	No	No	Si	Si	Si	No	No	Si	No	Detenido (más de un año)	No	Si	Si	25.64	Si	No	No	Si	Si	No	No	No	0	No	2018-04-26	2	1	130	77	68	1	108	114	46	62	90	5.6		No	No
2782	4	Si	Femenino	83	Chilena	Latino Americano	Si	No	No	No	Si	No	Si	No	No		No	No	Si	25.63	Si	No	No	Si	Si	Si	No	No	4	Si	2017-04-30	28	0	129	80	50	1	88	161	110	45	84		8		No
3274	5	Si	Masculino	73	Chilena	Latino Americano	Si	No	No	Si	No		No	No	No		No	Si	No	25.59	Si	No	No	Si	Si	Si	No	No	0	No	2019-06-21	0	1	197	93	5227	0	121	332	258	44	303	5.9		Si	No
3099	4	Si	Masculino	47	Chilena	Latino Americano	No	No	No	Si	Si	No	No	No	No		No	No	No	25.54	Si	No	No	No	No	No	No	No	0	No	2018-08-23	0	1	140	82	516	0	104	249	201	55	109	5.1		Si	No
2906	8	No	Masculino	72	Chilena	Latino Americano	Si	No	No	Si	No		No	No	No		No	Si	No	25.51	No	No	No	Si	Si	No	No	No	0	No	2017-10-15	5	0	139	74	590	0	125	111	60	38	97	5.2		Si			No
2922	3	Si	Femenino	69	Chilena	Latino Americano	Si	No	No	No	Si	No	No	No	No		No	Si	No	25.51	Si	No	No	Si	No	No	No	No	0	No	2017-11-09	1	1	162	74			128	196	124	68	86	5.8	10
3091	6	Si	Masculino	68	Chilena	Latino Americano	No	No	No	No	No		No	No	No		No	No	No	25.51	Si	No	No	No	No	No	No	No	0	No	2018-08-14	6	0	135	66	240	1	148	125	78	44	94	5.6		Si	Si
2772	6	Si	Masculino	76	Chilena	Latino Americano	Si	Si	No	Si	Si	No	No	Si	Si	Detenido (más de un año)	No	No	Si	25.4	Si	No	No	No	Si	Si	No	No	3	Si	2017-04-14	5	0	105	51			134					6.2	9
2814	7	No	Femenino	87	Chilena	Latino Americano	No	No	No	Si	No		No	No	No		No	No	No	25.39	No	No	No	No	No	No	No	No	0	No	2017-06-11	1	1	111	58	136	1	154	155	96	56	136			Si	No	No
2857	4	Si	Masculino	76	Chilena	Latino Americano	Si	No	No	No	No		Si	No	No		No	No	No	25.39	No	No	No	No	No	Si	No	No	0	No	2017-07-24	23	0	165	83	165	1	105	118	67	34	72	5.1	9	Si	No	Si
2969	3	Si	Femenino	89	Chilena	Latino Americano	Si	No	No	No	No		No	No	No		No	No	No	25.39	Si	No	No	No	Si	Si	No	No	0	No	2018-01-15	1	1	143	79	557	0	136	231						Si
3223	8	No	Femenino	41	Chilena	Latino Americano	No	No	No	No	No		No	No	No		No	No	No	25.39	Si	No	No	No	No	No	No	No	0	No	2019-03-03	0	1	136	82	28746	0	94	149	104	54	131	5.2			No
2905	9	No	Masculino	92	Chilena	Latino Americano	Si	No	No	No	No		No	Si	Si	Detenido (más de un año)	Si	Si	No	25.38	Si	No	No	No	No	Si	No	No	3	Si	2017-10-13	4	0	166	79	966	0	103	140	99	40	70	5.4
3162	10	No	Masculino	88	Chilena	Latino Americano	Si	No	No	No	No		Si	Si	No	Detenido (más de un año)	No	Si	No	25.35	Si	No	Si	No	No	No	No	No	1	No	2018-11-14	2	1	118	79	331	0	130							Si
3230	3	Si	Masculino	71	Chilena	Latino Americano	Si	No	No	Si	No		No	No	No		No	Si	No	25.35	Si	No	No	No	No	Si	No	No	0	No	2019-03-26	1	1	158	100	4598	0	97	284	227	41	209	5.8	8	Si	No	No
2952	5	Si	Femenino	83	Chilena	Latino Americano	Si	Si	No	Si	Si	Si	No	No	Si		No	No	No	25.3	Si	No	Si	No	Si	Si	Si	Si	0	No	2017-12-18	4	0	128	80	31	1	93	138	70	42	147	8.2	10	No			No
3211	11	No	Masculino	54	Asiática	Asiático	No	No	No	No	Si	No	No	No	No		No	Si	No	25.28	No	No	No	No	No	No	No	No	0	No	2019-03-06	4	0	128	83	55	1	109	205	134	68	133	54		Si	No
3259	6	Si	Masculino	83	Chilena	Caucásico	Si	No	No	Si	No		No	No	No		No	No	No	25.28	Si	No	No	No	No	Si	No	No	0	No	2019-06-03	4	0	150	59	918	0	188	197	146	47	129	6.1		No	No
2896	11	No	Masculino	82	Chilena	Latino Americano	Si	Si	No	Si	Si	No	No	No	No		No	No	Si	25.21	No	No	No	Si	Si	Si	No	Si	0	No	2017-09-26	2	1	116	52	27	1	92	132	89	34	96	5.5		Si	Si
2783	8	No	Masculino	59	Chilena	Latino Americano	Si	No	No	No	No		No	No	No		No	No	No	25.16	Si	No	No	No	No	Si	No	No	0	No	2017-04-30	4	0	140	80	63	1	64	146	83	59	117	5.9	10	No	Si
3234	4	Si	Masculino	83	Chilena	Latino Americano	No	No	No	No	Si	Si	No	No	Si		No	No	No	25.15	Si	No	Si	Si	No	Si	No	No	0	No	2019-04-11	7	0						122	66	40	101	5.6		Si
2989	6	Si	Femenino	69	Chilena	Latino Americano	No	No	No	No	No		No	Si	No	Activo (<1año)	No	Si	No	25.1	No	Si	No	No	No	No	Si	No	0	No	2018-02-24	1	1	125	47			132	72	33	27	96	5.1	10	Si	No
2907	4	Si	Masculino	89	Blanca	Caucásico	Si	No	Si	No	No		No	No	No		No	Si	No	25.01	Si	No	Si	No	No	Si	No	Si	0	No	2017-10-16	3	1	151	68	1551	0	138	211	160	40	167	7.5	8	Si			No
3189	6	Si	Masculino	85	Chilena	Latino Americano	Si	No	No	No	Si	Si	Si	No	No		Si	No	Si	25.01	No	No	No	Si	Si	Si	No	No	0	No	2019-01-15	2	1	112	69	345	0	85	81	39	43	43	5.5		Si	No
2805	8	No	Masculino	69	Chilena	Latino Americano	No	No	No	Si	No		No	Si	No	Detenido (más de un año)	Si	No	No	24.96	Si	No	No	No	No	No	No	No	0	No	2017-05-30	2	1	170	91	87	1	114	273	215	52	184	4.8		No	No
3143	4	Si	Femenino	96	Blanca	Caucásico	Si	Si	No	No	No		Si	Si	No	Detenido (más de un año)	No	Si	No	24.92	Si	No	Si	No	Si	Si	No	No	1	No	2018-10-21	6	0	146	89	4	1	195	111	61	42	99	8.9		Si	Si
2828	9	No	Masculino	72	Chilena	Latino Americano	Si	No	No	Si	No		No	No	No		No	No	No	24.91	No	No	No	Si	Si	Si	No	No	0	No	2017-06-22	26	0	166	100			101	109	68	22	90	6	10	Si	Si
3048	4	Si	Masculino	73	Chilena	Latino Americano	Si	No	No	No	No		No	Si	No	Detenido (más de un año)	No	Si	No	24.91	Si	Si	No	No	No	No	Si	No	0	No	2018-05-31	0	1	175	119	10594	0	102	174	126	46	82	4.7		Si	No
2872	9	No	Masculino	56	Hispánica	Latino Americano	No	No	No	Si	Si	No	No	Si	No	Activo (<1año)	No	Si	No	24.86	Si	No	No	No	No	No	No	No	0	No	2017-08-18	1	1	140	75	40	1	100	193	137	36	218	5.5		Si	No
2829	4	Si	Masculino	64	Chilena	Latino Americano	Si	No	No	No	Si	No	No	Si	No	Activo (<1año)	No	No	Si	24.84	Si	No	No	Si	Si	Si	No	No	0	No	2017-06-26	3	1	139	79	123	1	105	138	84	52	77	5.5		Si	Si
3119	5	Si	Masculino	76	Chilena	Latino Americano	Si	No	No	No	No		No	No	No		No	Si	No	24.84	No	No	No	Si	No	Si	No	No	0	No	2018-09-17	18	0	171	92	39	1	80	138	91	29	120	5.3	9	Si	Si	Si
2937	10	No	Masculino	88	Chilena	Latino Americano	No	No	No	Si	Si	Si	No	No	No		No	Si	Si	24.8	No	No	No	No	Si	Si	No	No	0	No	2017-11-27	19	0	191	45	238	1	87	137	79	48	156	5.4	9	Si	No	No
3078	5	Si	Masculino	82	Chilena	Latino Americano	Si	Si	No	No	Si	No	Si	Si	No	Detenido (más de un año)	No	Si	No	24.8	Si	No	No	Si	No	No	No	Si	0	No	2018-07-28	3	1	182	75	71	1	77	121				7.5	10		No
2848	7	No	Femenino	74	Chilena	Latino Americano	Si	No	No	Si	No		Si	No	No		No	No	No	24.74	Si	No	No	Si	Si	Si	No	No	1	No	2017-07-13	0	1	171	75	38	1	90	138	68	57	94	5.2		Si	No
2901	6	Si	Femenino	65	Chilena	Latino Americano	No	No	No	Si	Si	Si	No	Si	No	Detenido (más de un año)	No	Si	No	24.69	No	No	Si	No	Si	No	No	No	0	No	2017-10-12	14	0	139	87	23	1	119	166	105	64	58	5.5		Si	Si
2914	13	No	Masculino	78	Blanca	Caucásico	Si	Si	No	Si	Si	No	No	Si	No	Detenido (más de un año)	No	Si	Si	24.69	No	No	No	Si	No	Si	No	No	0	No	2017-10-12	9	0	141	100	100	1	250	154	98	52	111	7.1		No	Si
2920	10	No	Masculino	82	Chilena	Latino Americano	Si	No	No	Si	Si	No	Si	Si	No	Detenido (más de un año)	Si	No	Si	24.69	No	No	No	No	Si	Si	No	No	0	No	2017-11-06	0	1	161	87	108	1	88	132	85	42	70	5.2		Si	No
2954	6	Si	Masculino	54	Chilena	Latino Americano	Si	No	Si	Si	No		Si	No	No		Si	Si	No	24.69	No	No	Si	No	Si	Si	Si	Si	1	No	2017-12-20	3	1	173	111	590	0	139	104	52	37	83	5.5	7	Si	No
2975	9	No	Masculino	82	Chilena	Latino Americano	Si	No	No	Si	Si	No	No	Si	No	Detenido (más de un año)	No	Si	No	24.69	Si	No	No	No	No	Si	No	No	0	No	2018-01-23	3	1	131	62	76	1	88	216	137	65	149			No	No
3024	3	Si	Masculino	88	Chilena	Latino Americano	Si	No	No	No	Si	No	No	No	No		No	No	No	24.69	Si	No	No	No	No	Si	No	No	0	No	2018-05-06	14	0	174	72	89	1	68	144	95	56	37	5.5	10	Si	No
2779	8	No	Femenino	61	Chilena	Latino Americano	No	No	No	No	No		No	Si	No	Detenido (más de un año)	No	No	No	24.65	Si	No	No	No	No	No	No	No	0	No	2017-04-23	4	0	124	75	20	1	117	249	184	50	138	5.7		Si	No
2884	7	No	Femenino	36	Blanca	Caucásico	No	No	No	No	Si	No	No	No	No		No	No	No	24.65	No	No	No	No	No	No	No	No	0	No	2017-09-08	3	1	125	78			94	166	105	58	120	5.3		Si	No
2955	7	No	Femenino	62	Chilena	Latino Americano	No	Si	No	No	No		No	Si	No	Activo (<1año)	No	Si	No	24.61	Si	No	No	No	No	No	No	Si	0	No	2017-12-18	16	0	157	87	713	0	271	131	73	15	195	7.6	7	Si	No
2876	5	Si	Masculino	77	Blanca	Caucásico	Si	No	No	Si	Si	No	Si	Si	No	Detenido (más de un año)	No	Si	Si	24.58	No	No	No	Si	Si	Si	No	No	0	No	2017-08-20	2	1	153	78	2777	0	103	236	164	58	164	5.8	9	Si	No
3184	4	Si	Masculino	86	Chilena	Latino Americano	Si	Si	No	No	No		No	No	No		No	Si	No	24.49	Si	No	No	Si	Si	Si	No	Si	0	No	2019-01-04	3	1	156	89	10	1	128	104	61	38	78	6		Si	No
3249	3	Si	Masculino	82	Chilena	Latino Americano	No	No	No	Si	No		No	Si	No	Detenido (más de un año)	No	No	No	24.49	Si	Si	Si	No	Si	Si	Si	No	0	No	2019-05-17	24	0	132	74	88	1	102	112	70	46	47	6		Si	Si
2831	8	No	Masculino	49	Chilena	Latino Americano	No	No	No	No	No		No	Si	No	Activo (<1año)	No	No	No	24.45	No	No	No	No	No	No	No	No	0	No	2017-06-29	2	1	115	82	0	1	95	173	119	60	86	5.7		Si	No
3021	4	Si	Masculino	86	Chilena	Latino Americano	Si	Si	No	No	Si	No	No	No	Si		No	Si	Si	24.45	Si	No	No	Si	Si	Si	No	Si	0	No	2018-04-26	2	1	169	76	346	0	209	217	155	43	250	9.9	9	Si
3110	4	Si	Femenino	36	Chilena	Latino Americano	No	No	No	No	No		No	No	No		No	No	No	24.38	Si	No	No	No	No	No	No	No	4	Si	2018-09-03	17	0	122	72	279	0	152	157					4	Si	Si	Si
3129	8	No	Masculino	79	Blanca	Caucásico	Si	No	No	No	No		No	No	No		No	No	No	24.34	No	No	Si	Si	Si	Si	No	No	0	No	2018-10-03	0	1	149	88	60	1	101						10	Si	No
3193	7	No	Femenino	77	Chilena	Latino Americano	Si	Si	No	No	No		No	No	No		No	No	No	24.34	Si	No	No	No	No	Si	No	No	0	No	2019-01-18	0	1	123	107	628	0	219					7		Si	No
2977	10	No	Masculino	85	Chilena	Latino Americano	Si	No	No	Si	No		No	Si	No	Detenido (más de un año)	No	Si	No	24.28	Si	No	No	No	Si	Si	No	No	0	No	2018-01-25	0	1	130	67	757	0	93	176	121	27	226	5.5		Si			No
2904	8	No	Masculino	61	Chilena	Latino Americano	No	No	No	No	No		No	No	No		No	Si	No	24.24	Si	Si	No	No	No	No	Si	No	0	No	2017-10-12	0	1	155	86	724	0	93	196	142	39	154	5.3		Si	No
2919	5	Si	Femenino	82	Chilena	Latino Americano	No	No	No	Si	No		No	No	Si		No	Si	No	24.24	Si	Si	No	No	No	No	Si	No	0	No	2017-11-04	3	1	162	89	106	1	117	128	70	46	118	5.6		Si	No		No
2839	5	Si	Femenino	92	Chilena	Latino Americano	Si	Si	No	No	No		No	No	No		No	No	No	24.14	Si	Si	No	No	No	Si	Si	Si	2	No	2017-07-05	7	0	144	59	456	0	117	218	161	44	168	7.3		Si	No
2856	6	Si	Masculino	41	Chilena	Latino Americano	No	No	No	No	No		No	No	No		No	No	No	24.09	No	No	No	No	No	No	No	No	0	No	2017-07-22	11	0	136	84	373	0	135		107			4.9		Si	Si
2953	11	No	Femenino	82	Chilena	Latino Americano	Si	Si	No	No	Si	Si	No	No	No		No	No	Si	24.09	No	No	Si	No	Si	Si	No	Si	0	No	2017-12-19	3	1	130	109	12	1	150	108	40	51	177	6.6	10
2850	7	No	Masculino	73	Chilena	Latino Americano	No	No	No	Si	Si	No	No	Si	No	Detenido (más de un año)	No	No	No	24.06	Si	No	No	Si	Si	Si	No	No	1	No	2017-07-13	4	0	140	82			92	156						Si	No
2861	6	Si	Femenino	88	Chilena	Latino Americano	Si	Si	No	Si	No		No	No	No		No	No	No	24.03	Si	No	No	Si	Si	Si	No	Si	0	No	2017-07-19	3	1	160	87	11849	0	165	154	82	49	239	7.9		Si	No
3076	6	Si	Femenino	70	Chilena	Latino Americano	Si	No	No	No	No		No	Si	No	Activo (<1año)	No	Si	No	24	Si	No	No	No	No	Si	No	No	0	No	2018-07-26	1	1	140	66	478	0	101	174	115	43	214	5.5	9	Si	No
2925	8	No	Femenino	42	Blanca	Caucásico	No	No	No	No	No		No	No	No		No	Si	No	23.94	No	No	No	No	No	No	No	No	0	No	2017-11-13	0	1	125	66	170	1	122	156	95	49	64			Si
3034	8	No	Femenino	74	Chilena	Latino Americano	Si	No	Si	No	No		No	No	No		No	Si	No	23.92	No	Si	No	Si	No	Si	Si	Si	0	No	2018-05-22	1	1	142	88	657	0	92	176	112	42	208	5.2	10	Si	No
3155	10	No	Femenino	45	Chilena	Latino Americano	No	No	No	No	No		No	Si	No	Activo (<1año)	No	No	No	23.88	No	No	No	No	No	No	No	No	0	No	2018-11-01	0	1	125	87	118	1	89							No	No
2991	7	No	Femenino	62	Chilena	Latino Americano	No	No	No	No	No		No	No	No		No	Si	No	23.81	Si	No	No	No	No	No	No	No	0	No	2018-02-27	15	0	138	92	41	1	125	200	132	69	115	6.2	10	Si	Si
3071	10	No	Masculino	89	Chilena	Latino Americano	Si	No	No	No	Si	Si	No	No	Si		No	Si	Si	23.81	Si	No	No	No	No	Si	No	No	0	No	2018-07-13	4	0	142	72	301	0	120	105	62	36	105			Si
2962	11	No	Femenino	72	Hispánica	Caucásico	Si	No	No	Si	No		No	Si	No	Activo (<1año)	No	Si	No	23.73	No	No	No	No	Si	Si	No	No	0	No	2018-01-06	0	1	161	99	1453	0	97	231	148	77	188			Si	No
3258	5	Si	Femenino	75	Chilena	Latino Americano	Si	No	No	No	No		No	Si	No	Activo (<1año)	No	No	No	23.73	Si	No	No	No	No	Si	No	No	1	No	2019-06-04	10	0	148	75	165	1	158	188	83	110	59	6.5		Si	Si
2768	3	Si	Masculino	69	Chilena	Latino Americano	Si	Si	No	Si	Si	No	Si	Si	No	Detenido (más de un año)	Si	No	Si	23.66	Si	No	No	Si	Si	Si	No	Si	1	No	2017-04-11	0	1	152	90	3360	0	328	206	134	35	451	11.2	10	Si	No
2836	8	No	Femenino	59	Chilena	Latino Americano	No	No	No	No	No		No	No	No		No	No	No	23.66	Si	No	No	No	No	No	No	No	0	No	2017-07-01	21	0	115	73	47	1	80	128	67	55	80	5.2	10	Si	Si
3166	4	Si	Femenino	85	Chilena	Latino Americano	Si	No	No	No	Si	No	No	No	Si		No	No	Si	23.59	Si	No	No	No	No	Si	No	No	0	No	2018-11-18	1	1	187	83	1524	0	98	203	155	32	218			Si	No
2762	5	Si	Masculino	69	Blanca	Caucásico	No	Si	No	Si	No		No	Si	No	Detenido (más de un año)	No	No	No	23.55	Si	No	No	No	Si	No	No	Si	1	No	2017-04-05	9	0	193	68	4030	0	153	134	75	52	83	5.7	7	Si	Si	Si
2873	11	No	Masculino	91	Chilena	Latino Americano	Si	Si	No	No	Si	No	Si	No	No		No	Si	No	23.53	No	No	No	Si	No	Si	No	Si	0	No	2017-08-18	7	0	149	63	64	1	95	196	132	50	133	6.5	9		No
3008	9	No	Masculino	88	Chilena	Latino Americano	Si	No	Si	No	Si	Si	No	No	No		No	Si	No	23.53	No	No	No	Si	No	Si	No	No	0	No	2018-04-04	6	0	230	112	1130	0	125	180	120	61	65	6.2	8		No	No
3089	9	No	Femenino	74	Chilena	Latino Americano	No	No	No	No	Si	No	No	Si	No	Detenido (más de un año)	No	No	No	23.53	Si	No	No	No	Si	Si	No	No	0	No	2018-08-12	0	1	142	60	840	0	73	97	45	42	71	5.5		No	Si
3168	7	No	Masculino	70	Chilena	Latino Americano	Si	No	No	No	No		No	Si	No	Activo (<1año)	No	Si	No	23.51	Si	No	No	No	No	Si	No	No	0	No	2018-11-21	2	1	168	90	186	1	113	167	109	49	173	6		No	No
3256	8	No	Femenino	78	Chilena	Latino Americano	Si	No	No	No	Si	Si	No	No	No		No	No	No	23.51	Si	No	Si	No	No	Si	No	No	1	No	2019-05-30	18	0	134	77	101	1	118	186	116	70	78		8	Si	Si
2909	7	No	Masculino	72	Chilena	Latino Americano	Si	No	No	No	No		Si	Si	No	Detenido (más de un año)	No	No	No	23.46	No	No	Si	Si	Si	Si	No	No	1	No	2017-10-18	2	1	191	80	660	0	95	140	76	38	167	6		Si			No
3122	7	No	Masculino	85	Chilena	Latino Americano	Si	No	Si	Si	No		No	Si	No	Activo (<1año)	Si	No	No	23.45	Si	No	No	Si	Si	Si	No	No	0	No	2018-09-19	13	0	164	82	555	0	172	99	39	56	63	5.8	7	Si	Si	No
3286	6	Si	Femenino	66	Chilena	Latino Americano	No	No	No	Si	No	No	No	Si	No	Activo (<1año)	No	No	No	23.44	Si	No	No	No	Si	No	No	No	0	No	2019-07-03	0	1	145	74	10136	0	94	175	11	63	97	6			No
3164	4	Si	Femenino	69	Chilena	Latino Americano	Si	Si	No	Si	No		No	Si	No	Activo (<1año)	No	No	No	23.44	Si	Si	No	No	No	No	Si	Si	0	No	2018-11-16	6	0	145	80	114	1	134	210	152	60	125	6.2		No	No
2995	6	Si	Femenino	90	Blanca	Latino Americano	Si	No	No	No	No		No	Si	No	Detenido (más de un año)	No	Si	No	23.42	No	Si	No	No	No	Si	Si	No	1	No	2018-03-05	4	0	169	81	281	0		166	107	56	90	5.5		Si	No
2846	7	No	Masculino	61	Chilena	Latino Americano	No	No	No	No	No		No	No	No		No	No	No	23.41	Si	No	No	No	No	No	No	No	0	No	2017-07-03	0	1	204	121	11645	0	89	172	107	59	84	5.4	8	Si	No	No		No
3012	6	Si	Masculino	62	Chilena	Latino Americano	No	No	No	Si	Si	No	Si	Si	No	Activo (<1año)	No	No	Si	23.38	Si	No	No	Si	Si	No	No	No	2	No	2018-04-15	4	0	169	100	56	1	86	188	112	31	368	5.5	7	Si	Si
2897	1	Si	Masculino	54	Chilena	Latino Americano	No	No	No	No	No		No	Si	No	Activo (<1año)	No	Si	No	23.33	Si	No	No	No	No	No	No	No	0	No	2017-09-25	19	0	119	80	58	1	92	162	108	42	105	5.2		Si	Si
3233	6	Si	Masculino	62	Chilena	Latino Americano	No	No	No	Si	No		No	No	No		No	Si	No	23.3	Si	No	No	No	No	No	No	No	0	No	2019-04-15	0	1	135	88	1593	0	101	216	159	49	226	5.4		Si	No
3172	8	No	Masculino	29	Chilena	Latino Americano	No	No	No	No	No		No	Si	No	Activo (<1año)	No	Si	No	23.15	No	No	No	No	No	No	No	No	0	No	2018-11-24	0	1	153	81	387	0	125	171	121	49	81	4.9		Si	No
3238	6	Si	Masculino	61	Chilena	Latino Americano	No	No	No	No	No		No	No	No		No	Si	No	23.15	No	No	No	No	No	No	No	No	0	No	2019-04-20	1	1	227	132	21	1	141	327	268	61	73	5.8		Si	No
3086	6	Si	Femenino		Chilena	Latino Americano	Si	No	No	No	Si	No	No	No	No		No	No	No	23.11	Si	No	No	Si	Si	No	No	No	0	No	2018-08-11	4	0	186	67	117	1	91	142	75	57	94	6			No
3028	7	No	Femenino	93	Chilena	Latino Americano	Si	No	No	No	Si	Si	No	Si	No	Detenido (más de un año)	No	Si	No	23.05	No	No	Si	No	No	No	No	No	0	No	2018-05-10	1	1	142	95	783	0	111	152	108	35	127	5.9		Si	No
2792	3	Si	Masculino	72	Chilena	Latino Americano	Si	Si	No	No	No		No	Si	No	Detenido (más de un año)	No	No	No	23.03	Si	No	No	Si	Si	Si	No	Si	3	Si	2017-05-04	17	0	148	101	775	0	155	144	97	46	64	6.5	9	Si	Si
2958	8	No	Femenino	79	Chilena	Latino Americano	No	No	No	No	Si	Si	No	No	No		No	Si	No	23.01	Si	No	No	Si	No	No	No	No	0	No	2017-12-29	2	1	187	80	78	1	100	190	132	54	99	5.4		Si	Si
3118	6	Si	Femenino	62	Chilena	Latino Americano	No	No	Si	No	No		No	No	No		No	No	No	22.94	Si	Si	No	No	No	No	Si	Si	0	No	2018-09-17	11	0	130	55	340	0	119	227	151	83	66	5.8	8	Si	Si
2899	2	Si	Femenino	34	Chilena	Latino Americano	No	No	No	No	No		No	No	No		No	No	No	22.89	No	No	No	No	No	No	No	No	0	No	2017-09-27	3	1	126	72	7607	0	96	149	88	55	70	5		Si	No
3218	5	Si	Femenino	21	Chilena	Latino Americano	No	No	No	No	No		No	No	No		No	No	No	22.86	Si	Si	No	No	No	No	Si	No	0	No	2019-03-10	5	0	124	82	225	1	106	183	93	92	60	4.5		Si	No
3051	7	No	Femenino	80	Chilena	Latino Americano	Si	No	No	No	Si	No	No	Si	No	Detenido (más de un año)	No	Si	Si	22.84	No	Si	No	No	No	No	Si	No	0	No	2018-06-22	9	0	177	94			125	152	91	56	83				Si
3003	6	Si	Masculino	62	Chilena	Latino Americano	No	No	No	No	No		No	Si	No	Activo (<1año)	No	No	No	22.77	Si	Si	No	No	No	No	No	No	0	No	2018-03-25	4	0						236	155	37	218	4.9	10	Si	No		No
3220	7	No	Masculino	71	Chilena	Latino Americano	Si	No	Si	Si	No		No	No	Si		No	No	No	22.77	Si	No	No	No	Si	Si	No	Si	0	No	2019-03-14	1	1	129	69	10035	0	114	129	60	34	213	6.8		Si			No
3108	4	Si	Masculino	72	Chilena	Latino Americano	No	Si	No	No	Si	Si	No	No	Si		No	Si	Si	22.76	Si	No	Si	Si	Si	Si	No	No	0	No	2018-09-03	0	1												Si	No
3014	8	No	Femenino	20	Chilena	Latino Americano	No	No	No	No	No		No	No	No		No	No	No	22.72	No	Si	No	No	No	No	No	No	0	No	2018-04-16	0	1	118	53	349	0	85	129	58	78	68			Si	No		No
3039	7	No	Masculino	95	Chilena	Latino Americano	Si	No	No	No	Si	Si	No	No	No		No	Si	No	22.72	No	No	Si	No	No	Si	No	No	0	No	2018-05-26	24	0	169	93	139	1	152	90	46	38	70	6.1	10		Si	No
2791	7	No	Femenino	42	Chilena	Latino Americano	No	No	No	No	No		No	No	No		No	No	No	22.66	No	No	No	No	No	No	No	No	0	No	2017-05-06	7	0	124	76	37	1		196	109	98	51			Si	Si	Si
2842	7	No	Femenino	65	Chilena	Latino Americano	No	No	No	No	Si	No	No	Si	No	Activo (<1año)	No	No	No	22.66	No	No	No	No	No	No	No	No	0	No	2017-07-06	2	1	107	52			90	78	44	28	52	4.7		Si	No
3031	5	Si	Masculino	59	Chilena	Latino Americano	Si	Si	No	No	Si	No	No	Si	Si	Detenido (más de un año)	No	No	Si	22.66	Si	No	No	Si	Si	Si	No	No	2	No	2018-04-20	4	0			14880	0	139	108	37	40	196			Si	No
3058	4	Si	Femenino	88	Chilena	Latino Americano	Si	No	No	No	No		No	No	No		No	Si	No	22.66	Si	No	No	No	No	Si	No	No	0	No	2018-06-28	3	1	161	90	66	1	122	156	102	55	78	5.1	10	Si			Si
2912	8	No	Masculino	84	Chilena	Latino Americano	No	No	No	Si	Si	No	Si	Si	No	Detenido (más de un año)	No	Si	Si	22.65	No	No	No	Si	Si	Si	No	No	0	No	2017-10-22	0	1	168	100	1792	0	94	141	74	62	62	5.2		Si	No
2972	3	Si	Masculino	31	Chilena	Latino Americano	No	No	No	No	No		No	No	No		No	Si	No	22.65	No	No	No	No	No	No	No	No	0	No	2018-01-17	3	1	119	77	573	0	63	206	130	81	91	5.1		Si	No
3160	8	No	Masculino	79	Chilena	Latino Americano	Si	No	No	Si	No		No	No	No		No	Si	No	22.6	Si	No	No	Si	No	Si	No	No	1	No	2018-11-10	3	1	143	53	713	0	120	173	119	48	96	5.6	9	Si	No	No
2823	13	No	Masculino	59	Blanca	Caucásico	No	No	No	No	No		No	No	No		No	No	No	22.59	No	No	No	No	No	No	No	No	0	No	2017-06-18	3	1	138	89	35	1	86	172	120	48	143	5.6	9	Si	No
3229	4	Si	Masculino	79	Chilena	Latino Americano	Si	No	No	No	Si	Si	No	Si	Si	Detenido (más de un año)	No	Si	No	22.53	Si	No	No	No	No	Si	No	No	1	No	2019-03-27	25	0	128	41	97	1	99							Si	No
2788	4	Si	Masculino	68	Chilena	Latino Americano	No	No	No	No	No		No	No	No		No	No	No	22.49	Si	No	No	No	No	No	No	No	0	No	2017-05-02	2	1	166	98	428	0	115	252	191	76	82	5.3	10	Si	No
3054	2	Si	Masculino	85	Chilena	Latino Americano	Si	Si	No	No	No		No	Si	No	Detenido (más de un año)	No	No	No	22.49	Si	No	No	No	No	No	No	Si	0	No	2018-06-25	9	0	201	80	784	0	156	200	152	48	84	6.4	7	Si	No
3180	3	Si	Masculino	84	Chilena	Latino Americano	No	Si	No	No	No		No	No	No		No	Si	No	22.49	Si	No	No	No	No	No	No	Si	3	Si	2018-12-30	4	0	153	96	278	0	150	125	73	51	86	6.4		Si	No
3196	9	No	Femenino	86	Chilena	Latino Americano	No	No	No	No	Si	Si	Si	Si	Si	Detenido (más de un año)	No	No	No	22.49	Si	Si	Si	No	Si	Si	Si	No	3	Si	2019-02-02	13	0	149	76	20	1	161	134	83	38	133	6.5	10		Si
3266	7	No	Femenino	82	Chilena	Latino Americano	No	No	No	No	Si	No	No	No	Si		No	No	No	22.48	Si	Si	No	No	No	No	No	No	4	Si	2019-06-08	14	0	125	74	30	1	140	186							No
3029	4	Si	Femenino	81	Chilena	Latino Americano	Si	No	No	No	No		No	Si	No	Detenido (más de un año)	No	No	No	22.38	Si	No	No	Si	Si	Si	No	No	0	No	2018-05-11	9	0	143	55			94	160						Si	No
3133	6	Si	Masculino	77	Chilena	Latino Americano	Si	No	No	Si	No		No	Si	No	Detenido (más de un año)	No	No	No	22.31	Si	No	No	Si	Si	Si	No	No	0	No	2018-10-11	2	1	140	57	101	1	114	130	69	61	99	5.7		No	No	No
3213	6	Si	Femenino	40	Chilena	Latino Americano	No	No	No	No	No		No	Si	No	Detenido (más de un año)	No	Si	No	22.31	Si	No	No	No	No	No	No	No	0	No	2019-03-06	0	1	108	70	899	0	124	207	140	71	85	5		Si	No
2800	0	Si	Masculino	35	Chilena	Latino Americano	Si	No	No	No	No		No	Si	No	Activo (<1año)	No	No	No	22.22	No	No	No	No	No	Si	No	No	0	No	2017-05-03	2	1	130	86	18181	0	88	123	77	40	126			Si	No	No
3042	6	Si	Femenino	82	Chilena	Latino Americano	Si	No	No	No	Si	No	No	Si	Si	Activo (<1año)	No	Si	No	22.22	Si	No	No	No	No	No	No	No	0	No	2018-05-07	1	1	147	53	30739	0	104	183	118	60	190	4.9	8	Si
3221	7	No	Masculino	66	Chilena	Latino Americano	Si	No	No	Si	No		Si	Si	No	Detenido (más de un año)	Si	No	No	22.2	Si	No	No	Si	Si	Si	No	No	0	No	2019-03-21	2	1	100	60	120	1	100	158	83	67	110			Si	No
3068	4	Si	Masculino	84	Chilena	Latino Americano	Si	No	No	No	Si	Si	No	Si	No	Detenido (más de un año)	No	Si	No	22.1	Si	Si	No	No	No	No	No	No	2	No	2018-07-09	24	0	165	96	122	1	95	167	122	51	69			Si	Si
2776	9	No	Femenino	55	Chilena	Latino Americano	No	No	No	Si	No		No	Si	No	Activo (<1año)	No	No	No	22.04	No	No	No	No	No	No	No	No	0	No	2017-04-21	6	0	140	90	37	1	91	228	146	69	114	5.3		Si	Si
2871	6	Si	Femenino	40	Chilena	Latino Americano	No	No	No	No	No		No	Si	No	Activo (<1año)	No	Si	No	22.04	No	Si	No	No	No	No	Si	No	0	No	2017-08-17	10	0	152	92	60	1	207	139	80	49	85	5.5		Si	Si
3222	9	No	Femenino	74	Chilena	Latino Americano	No	No	No	Si	Si	Si	No	No	No		No	No	No	22.04	Si	No	No	Si	No	Si	No	No	0	No	2019-03-22	3	1	166	77	29	1	118	161	108	51	108	6		No	No
2854	9	No	Femenino	81	Chilena	Latino Americano	No	No	No	No	No		No	No	No		No	No	No	21.97	No	Si	No	No	No	No	Si	No	3	Si	2017-07-19	3	1	134	74	571	0	95	151	97	56	87	5.6		Si	No
3136	5	Si	Masculino	72	Blanca	Caucásico	Si	No	No	No	Si	Si	Si	No	No		No	Si	No	21.91	Si	No	No	No	Si	Si	No	No	0	No	2018-10-12	21	0	140	109	37	1	75						9	Si	Si
2786	1	Si	Masculino	32	Blanca	Latino Americano	No	No	No	No	No		No	No	No		No	No	No	21.85	No	No	No	No	No	No	No	No	0	No	2017-04-30	4	0	132	79	75	1	90	174	110	51	139			No	No
2870	8	No	Femenino	77	Chilena	Latino Americano	Si	No	Si	Si	No		Si	No	No		No	No	No	21.83	Si	Si	No	Si	Si	Si	Si	Si	0	No	2017-08-14	0	1	171	82	73	1	156	121	49	64	71	7.4		No	No
2931	8	No	Femenino	77	Chilena	Latino Americano	Si	No	Si	Si	No		Si	No	No		No	No	No	21.83	Si	Si	No	Si	Si	Si	Si	Si	2	No	2017-11-19	1	1	164	95	726	0	144	125	54	63	102		9	Si	No
3185	10	No	Masculino	53	Chilena	Latino Americano	No	No	No	No	No		Si	Si	No	Detenido (más de un año)	No	Si	No	21.8	No	No	No	Si	No	Si	No	Si	0	No	2019-01-05	12	0	160	85	12	1	100	151	81	75	61	5.6	10	Si	Si
2879	9	No	Femenino	82	Hispánica	Latino Americano	Si	No	No	No	No		Si	Si	No	Detenido (más de un año)	No	Si	No	21.72	Si	No	No	Si	No	Si	No	No	0	No	2017-08-28	11	0	125	67	20	1	97	171	115	49	87	5.8	8	No	No
3231	7	No	Femenino	91	Chilena	Latino Americano	Si	No	No	No	No		No	No	No		No	No	No	21.72	Si	No	No	No	No	Si	No	No	2	No	2019-04-05	2	1	158	77	24	1	97	182	107	70	122	5.3		Si	No
2824	6	Si	Femenino	82	Chilena	Latino Americano	Si	No	No	Si	Si	Si	No	No	No		No	No	No	21.64	Si	No	Si	No	Si	Si	No	No	3	Si	2017-06-18	12	0	165	75	655	0	123	107	57	49	58	5.3	6		Si
3281	13	No	Femenino	42	Chilena	Latino Americano	No	No	No	No	No		No	Si	No	Activo (<1año)	No	No	No	21.51	Si	Si	No	No	No	No	No	No	0	No	2019-07-05	0	1	144	84	239	1	104	47	69	72	47			Si	No
3055	5	Si	Femenino	93	Blanca	Caucásico	Si	No	No	Si	Si	No	No	No	No		No	No	Si	21.48	Si	No	No	No	Si	Si	No	No	3	Si	2018-06-26	24	0	202	92	268	1	143	213	138	78	67	5.2	7	Si	Si	No
3144	6	Si	Femenino	82	Blanca	Caucásico	Si	No	No	No	No		No	No	No		No	No	No	21.48	Si	No	No	No	No	No	No	No	1	No	2018-10-23	1	1	194	89	1898	0	100	207	144	70	62	5.4		Si
3209	7	No	Femenino	76	Chilena	Latino Americano	Si	No	No	No	No		No	Si	No	Detenido (más de un año)	No	Si	No	21.34	Si	No	No	Si	No	Si	No	No	1	No	2019-03-04	3	1	177	80	52	1	114	152	73	69	125	5.8	10	Si	No
3032	6	Si	Femenino	82	Chilena	Latino Americano	No	No	No	No	No		No	No	No		No	Si	No	21.23	Si	No	Si	No	No	No	No	No	1	No	2018-05-15	22	0	193	118	236	1	143	149					6	Si	Si	Si
3159	2	Si	Femenino	36	Chilena	Latino Americano	No	No	No	No	No		No	Si	No	Activo (<1año)	No	Si	No	21.22	No	No	No	No	No	No	No	No	0	No	2018-11-07	1	1	132	63	333	0	90	176	95	79	87		10	Si	No
2930	11	No	Femenino	45	Hispánica	Latino Americano	No	No	No	No	No		No	No	No		No	No	No	21.08	Si	No	No	No	No	No	No	No	0	No	2017-11-18	2	1	104	73	780	0	100	164	99	43	150	5.8		Si			No
3203	10	No	Femenino	71	Hispánica	Caucásico	Si	No	No	No	No		No	Si	No	Activo (<1año)	No	Si	No	21.05	No	No	No	No	No	Si	Si	No	0	No	2019-02-21	3	1	193	103	23	1	93	198	121	61	177			No	No	Si
3057	8	No	Femenino	76	Chilena	Latino Americano	Si	No	No	No	No		No	No	No		No	No	No	20.83	Si	No	No	No	No	Si	No	No	0	No	2018-06-27	5	0	153	75	41	1	124	223	167	53	106	5.3
2821	5	Si	Femenino	82	Chilena	Latino Americano	Si	No	No	Si	Si	Si	No	No	Si		No	No	No	20.81	Si	No	No	No	No	Si	Si	No	3	Si	2017-06-16	20	0	210	110	93	1	118	184	117	64	120	5.4	9	Si	Si
2855	6	Si	Femenino	84	Chilena	Latino Americano	Si	No	No	No	No		Si	No	No		No	No	No	20.81	Si	Si	Si	No	Si	No	Si	No	5	Si	2017-07-20	12	0	135	85	1006	0	96	172	112	47	131	5	8	Si	No	No
3116	4	Si	Femenino	96	Chilena	Latino Americano	Si	No	No	No	Si	No	No	No	No		No	No	Si	20.81	Si	No	No	Si	No	Si	No	No	5	Si	2018-09-08	26	0	154	102	131	1	110							Si	Si
3149	2	Si	Femenino	95	Chilena	Latino Americano	Si	No	No	No	No		No	No	No		No	No	No	20.81	Si	No	No	Si	No	Si	No	No	3	Si	2018-10-28	24	0	191	92	30	1	96						8	Si	Si
2916	8	No	Masculino	89	Chilena	Latino Americano	Si	No	No	No	Si	No	No	Si	No	Detenido (más de un año)	No	Si	Si	20.76	Si	No	No	No	Si	Si	No	No	3	Si	2017-10-20	4	0	154	83	89	1	91	141	72	64	70	5.9	8		Si
3255	4	Si	Femenino	65	Chilena	Latino Americano	No	No	No	No	No		No	No	No		No	No	No	20.66	No	No	No	No	No	No	No	No	0	No	2019-05-28	0	1	125	80	147	1	86	248	195	63	117	5.3		No
2928	6	Si	Femenino	95	Chilena	Latino Americano	Si	No	No	No	Si	Si	No	No	No		No	No	No	20.58	Si	Si	Si	No	No	No	Si	No	3	Si	2017-11-17	17	0	117	57			133							Si	Si
3253	7	No	Femenino	69	Chilena	Latino Americano	Si	No	No	No	No		No	No	No		No	Si	No	20.57	Si	Si	No	No	No	Si	No	No	1	No	2019-05-26	0	1	133	75			122	146						Si
2808	4	Si	Femenino	33	Chilena	Latino Americano	No	No	No	No	No		No	Si	No	Activo (<1año)	No	No	No	20.43	No	No	No	No	No	No	No	No	0	No	2017-06-01	0	1	128	76	113	1	98	117	57	69	43	4.8		Si	No
2771	4	Si	Femenino	91	Chilena	Latino Americano	Si	No	No	No	No		Si	No	No		No	No	No	20.4	Si	No	No	No	No	Si	Si	No	3	Si	2017-04-17	0	1	107	49	252	1	100	106	68	34	97	5.7		Si	No
2774	6	Si	Femenino	84	Chilena	Latino Americano	Si	No	No	No	Si	No	No	No	No		No	No	No	20.31	Si	No	No	No	No	Si	Si	No	3	Si	2017-04-18	6	0	140	73			124	233	146	69	147	5.6		Si			No
3140	7	No	Femenino	70	Chilena	Latino Americano	Si	No	No	No	No		No	Si	No	Activo (<1año)	No	Si	No	20.31	No	No	No	No	No	Si	No	No	0	No	2018-10-21	10	0	134	63	30	1	105	178	126	56	81	5.2		Si	Si
2877	8	No	Masculino	69	Chilena	Latino Americano	Si	No	No	No	No		No	No	No		No	No	No	20.29	Si	No	No	No	No	Si	No	No	0	No	2017-08-19	2	1	146	87	5842	0	107	180	129	46	93	5.6	9
2815	6	Si	Femenino	40	Chilena	Latino Americano	No	No	No	No	No		No	No	No		No	No	No	20.2	No	No	No	No	No	No	No	No	0	No	2017-06-08	2	1	135	56	6235	0	87	134	73	61	79	4.7	9	Si	No
2835	4	Si	Femenino	22	Chilena	Latino Americano	No	No	No	No	No		No	Si	No	Activo (<1año)	No	No	No	20.03	Si	Si	No	No	No	No	Si	No	0	No	2017-06-29	0	1	100	63	880	0	70	139	84	53	23	4.9		No	No
2773	3	Si	Masculino	71	Chilena	Latino Americano	Si	No	No	Si	Si	No	No	Si	No	Activo (<1año)	No	No	Si	19.72	Si	No	No	No	Si	Si	No	No	1	No	2017-04-15	3	1	137	96	3235	0	110	108	66	35	102		9	Si	No
3102	11	No	Femenino	43	Hispánica	Caucásico	No	No	No	No	No		No	Si	No	Activo (<1año)	No	Si	No	19.72	No	No	No	No	No	No	No	No	0	No	2018-08-18	0	1	147	81	1582	0	87	152	114	47	69	5		Si	Si	No
2889	5	Si	Femenino	89	Chilena	Latino Americano	Si	No	No	No	No		Si	No	No		No	Si	No	19.57	No	Si	No	Si	Si	No	Si	No	1	No	2017-09-13	5	0	106	73	106	1	163	120	73	42	116	5.8	9	Si	Si
3022	8	No	Femenino	90	Chilena	Latino Americano	Si	No	No	No	No		Si	Si	No	Detenido (más de un año)	No	No	No	19.53	No	No	No	Si	Si	Si	No	No	1	No	2018-04-26	1	1	174	68	5487	0	101	75	46	22	76	5.3		Si	Si
3038	8	No	Femenino	74	Blanca	Caucásico	Si	No	No	Si	No		No	No	No		No	Si	No	19.53	Si	No	No	No	Si	Si	No	No	3	Si	2018-05-24	2	1	143	99	597	0	87	162	89	79	63	5.7		Si	No
3244	4	Si	Femenino	37	Chilena	Latino Americano	No	No	No	No	No		No	No	No		No	No	No	19.47	Si	No	No	No	No	No	No	No	0	No	2019-05-10	3	1	111	55	23	1	109	187	112	82	56	5.3		Si	No
2764	3	Si	Femenino	20	Blanca	Caucásico	No	No	No	No	No		No	No	No		No	No	No	19.33	Si	No	No	No	No	No	No	No	0	No	2017-04-03	3	1	96	61	60	1	82	162	68	51	100			Si
2986	7	No	Masculino	73	Chilena	Latino Americano	Si	Si	No	Si	No		Si	Si	No	Detenido (más de un año)	No	No	No	19.03	Si	Si	No	Si	Si	Si	Si	Si	4	Si	2018-02-11	8	0	143	86			114	99	54	45	67	6.4	9	Si	No
2811	7	No	Femenino	30	Chilena	Latino Americano	No	No	No	No	No		No	Si	No	Activo (<1año)	No	No	No	18.96	No	No	No	No	No	No	No	No	0	No	2017-06-02	1	1	105	71	105	1	85	140	65	50	70			Si			No
2796	6	Si	Masculino	92	Chilena	Latino Americano	Si	No	No	No	Si	Si	No	Si	No	Detenido (más de un año)	No	No	No	18.94	Si	No	No	Si	No	Si	No	No	3	Si	2017-05-09	15	0	202	92	1505	0	131	131	53	78	53	5.7	8	Si	No	No
3205	7	No	Femenino	93	Chilena	Latino Americano	Si	No	No	No	No		No	No	No		No	Si	No	18.83	No	No	No	No	Si	Si	No	No	3	Si	2019-02-20	0	1	181	74	29	1	106	204	133	48	178	5.4		No	Si
3060	7	No	Femenino	91	Chilena	Latino Americano	Si	No	No	Si	No		Si	No	No		No	No	No	18.67	Si	No	No	Si	Si	Si	No	No	2	No	2018-07-02	3	1	198	71	70	1	149	107	38	62	79	5.6		No	No
2985	8	No	Femenino	35	Chilena	Latino Americano	No	No	No	No	No		No	No	No		No	Si	No	18.34	No	No	No	No	No	No	No	No	0	No	2018-02-03	29	0	130	70			166	168			129			Si	Si
3151	9	No	Femenino	66	Chilena	Latino Americano	No	No	No	No	Si	No	No	No	No		No	No	No	18.14	No	Si	Si	No	No	No	No	No	0	No	2018-11-04	0	1	110	65	276	0	94	105	51	52	67	5.3		Si
2759	5	Si	Masculino	72	Blanca	Caucásico	Si	No	No	Si	Si	No	No	Si	No	Detenido (más de un año)	No	Si	Si	18.13	Si	No	No	Si	Si	Si	Si	No	1	No	2017-04-04	11	0	140	90			134	119	72	24	98			Si	No
2775	8	No	Femenino	71	Chilena	Latino Americano	Si	Si	No	Si	Si	No	No	No	No		No	Si	No	17.78	No	No	No	Si	Si	Si	No	Si	0	No	2017-03-12	6	0	130	70	1655	0	103	18	129	39	162	5.2	10
2816	3	Si	Femenino	91	Chilena	Latino Americano	Si	No	No	No	Si	No	No	No	Si		No	No	No	17.78	Si	No	No	No	No	No	No	No	3	Si	2017-06-10	1	1	210	100	264	1	104							No
3123	9	No	Femenino	96	Chilena	Latino Americano	Si	No	No	No	Si	Si	No	No	No		No	No	No	17.48	Si	No	Si	No	No	Si	No	No	5	Si	2018-09-23	27	0	175	94	97	1	115						8		Si	Si
3157	5	Si	Femenino	94	Chilena	Latino Americano	Si	No	No	Si	No		No	No	No		No	No	No	15.99	Si	No	No	Si	Si	Si	No	No	2	No	2018-11-06	1	1	114	80	249	1	138					5.9		Si
2801	3	Si	Femenino	85	Chilena	Latino Americano	Si	No	No	No	No		No	No	No		Si	No	No		Si	Si	No	No	Si	Si	Si	No	3	Si	2017-05-19	17	0	170	84	420	0	126	154	85	63	127		8	Si	Si
3066	3	Si	Femenino	78	Blanca	Caucásico	Si	No	No	No	Si	Si	No	No	No		No	No	No		Si	Si							4	Si	2018-07-06	25	0	113	87	248	1	108	130	87	34	93	6.1		Si	Si
3188	7	No	Femenino	91	Chilena	Latino Americano	Si	No	No	Si	No		Si	No	No		No	No	No		No	No	No	Si	No	Si	No	No	1	No	2019-01-09	1	1	152	80	944	0	101	161	106	48	76	5.8		Si	No
3207	7	No	Masculino	87	Chilena	Latino Americano	Si	No	No	No	Si	No	No	No	No		No	No	Si		Si	No	No	Si	Si	Si	No	No	0	No	2019-02-24	1	1	118	68	706	0	134	115	59	53	88	5.4			No
3219	7	No	Femenino	80	Chilena	Latino Americano	Si	No	No	No	Si	Si	No	Si	No	Activo (<1año)	No	Si	No		Si	No	No	Si	Si	No	No	No	0	No	2019-03-17	2	1	177	69	390	0	104	166	93	60	97	5.4	9				No
3263	5	Si	Femenino	62	Chilena	Latino Americano	No	No	No	No	No		No	Si	No	Activo (<1año)	No	No	No		Si	No	No	No	No	No	No	No	0	No	2019-06-04	0	1	109	65			95	207	170	50	52	5.7		Si	No
3265	8	No	Masculino	83	Chilena	Latino Americano	Si	Si	No	Si	No		No	Si	No	Detenido (más de un año)	No	Si	No		Si	No	No	Si	No	Si	No	Si	0	No	2019-06-10	3	1	196	95	846	0	196	143	97	44	65			Si	No
3267	8	No	Femenino	86	Chilena	Latino Americano	Si	No	Si	Si	No		Si	No	No		No	No	No		Si	Si	No	No	Si	Si	Si	Si	0	No	2019-06-11	0	1	154	71	240	1	144	162	83	73	90			No	No
3268	4	Si	Masculino	79	Chilena	Latino Americano	Si	No	No	No	Si	Si	Si	No	No		No	No	No		Si	No	Si	No	Si	Si	Si	No	1	No	2019-06-12	18	0	131	94	178	1	133	140	83	52	94				Si
3273	8	No	Femenino	63	Chilena	Latino Americano	No	No	No	No	No		No	No	No		Si	Si	No		Si	No	No	No	Si	No	No	No	0	No	2019-06-21	4	0	165	93	295	0	103							No	No
[truncated: 31 more columns]

## Sheet: Hoja1
	PREDIMED	NIHSS Ingreso Total :
	7	0
	4	19
	6	8
	3	4
	4	5
	6	4
	5	3
	9	0
	6	2
	6	8
	3	11
	5	2
	7	15
	3	1
	0	0
	9	3
	5	3
	5	11
	4	1
	2	23
	4	1
	3	4
	3	7
	8	2
	6	3
	2	5
	6	0
	5	17
	6	13
	6	19
	7	2
	5	5
	6	19
	5	40
	6	2
	5	19
	7	0
	6	4
	4	5
	7	6
	2	1
	8	1
	5	5
	5	4
	2	5
	5	3
	6	2
	7	3
	4	2
	6	1
	8	7
	4	6
	5	1
	1	22
	5	8
	5	23
	4	0
	7	8
	8	1
	4	2
	6	17
	9	10
	5	16
	5	10
	6	0
	6	4
	7	8
	5	0
	5	0
	7	1
	8	2
	8	3
	5	7
	7	4
	5	2
	3	28
	2	0
	6	9
	4	0
	5	0
	7	6
	5	3
	7	1
	5	3
	8	0
	6	2
	6	16
	3	4
	4	2
	8	18
	7	5
	8	5
	8	1
	5	2
	2	0
	5	1
	7	0
	5	21
	10	0
	6	4
	4	0
	5	1
	0	1
	7	2
	5	4
	6	10
	5	23
	8	4
	2	34
	6	4
	5	33
	5	5
	1	2
	11	3
	7	2
	9	17
	3	1
	6	26
	7	1
	5	1
	6	2
	8	2
	10	10
	11	2
	9	6
	3	7
	11	0
	6	3
	4	2
	4	2
	10	0
	6	2
	5	7
	6	2
	2	7
	9	0
	10	1
	10	0
	4	2
	10	0
	4	0
	8	4
	8	14
	5	3
	2	3
	5	1
	6	2
	10	6
	6	1
	5	7
	10	6
	7	1
	5	25
	3	5
	5	1
	8	1
	9	5
	3	11
	6	27
	7	7
	7	18
	5	33
	7	22
	8	0
	6	0
	3	1
	5	12
	4	22
	7	0
	8	0
	7	13
	7	5
	5	28
	2	7
	1	2
	6	15
	6	2
	5	1
	6	24
	6	20
	7	11
	3	5
	11	2
	4	28
	5	0
	4	0
	8	5
	3	1
	6	6
	6	5
	7	1
	4	23
	3	1
	8	0
	9	4
	10	2
	3	1
	5	4
	11	4
	6	4
	11	2
	8	4
	4	7
	6	1
	4	3
	6	2
	8	2
	4	6
	9	26
	4	0
	9	1
	4	3
	5	18
	10	19
	5	3
	7	0
	6	14
	13	9
	10	0
	6	3
	9	3
	3	14
	8	4
	7	3
	7	16
	5	2
	4	3
	3	24
	8	2
	4	2
	4	17
	8	0
	7	0
	10	0
	8	0
	5	3
	5	7
	6	11
	11	3
	7	4
	6	3
	6	1
	8	0
	8	1
	10	0
	7	15
	10	4
	11	0
	5	10
	3	0
	8	21
	4	1
	5	9
	11	7
	9	6
	9	0
	7	2
	8	18
	7	2
	7	13
	6	0
	4	6
	6	4
	7	0
	6	4
	1	19
	6	0
	8	0
	6	1
	6	4
	7	1
	3	17
	8	2
	6	11
	2	3
	5	5
	7	9
	6	4
	7	1
	4	0
	8	0
	7	24
	7	7
	7	2
	5	4
	4	3
	8	0
	3	3
	8	3
	13	3
	4	25
	4	2
	2	9
	3	4
	9	13
	7	14
	4	9
	6	2
	6	0
	0	2
	6	1
	7	2
	4	24
	9	6
	6	10
	9	3
	9	3
	5	21
	1	4
	8	0
	8	1
	10	12
	9	11
	7	2
	6	12
	13	0
	5	24
	6	1
	7	3
	6	22
	2	1
	11	2
	10	3
	8	5
	5	20
	6	12
	4	26
	2	24
	8	4
	4	0
	6	17
	7	0
	4	0
	4	0
	6	6
	7	10
	8	2
	6	2
	4	0
	3	3
	11	0
	5	5
	8	1
	8	2
	4	3
	3	3
	7	8
	7	1
	6	15
	7	0
	7	3
	8	29
	9	0
	5	11
	8	6
	3	1
	9	27
	5	1
	3	17
	3	25
	7	1
	7	1
	7	2
	5	0
	8	3
	8	0
	4	18
	8	4

## Sheet: Hoja2
NIHSS Ingreso Total :	PREDIMED
0	7
19	4
8	6
4	3
5	4
4	6
3	5
0	9
2	6
8	6
11	3
2	5
15	7
1	3
0	0
3	9
3	5
11	5
1	4
23	2
1	4
4	3
7	3
2	8
3	6
5	2
0	6
17	5
13	6
19	6
2	7
5	5
19	6
40	5
2	6
19	5
0	7
4	6
5	4
6	7
1	2
1	8
5	5
4	5
5	2
3	5
2	6
3	7
2	4
1	6
7	8
6	4
1	5
22	1
8	5
23	5
0	4
8	7
1	8
2	4
17	6
10	9
16	5
10	5
0	6
4	6
8	7
0	5
0	5
1	7
2	8
3	8
7	5
4	7
2	5
28	3
0	2
9	6
0	4
0	5
6	7
3	5
1	7
3	5
0	8
2	6
16	6
4	3
2	4
18	8
5	7
5	8
1	8
2	5
0	2
1	5
0	7
21	5
0	10
4	6
0	4
1	5
1	0
2	7
4	5
10	6
23	5
4	8
34	2
4	6
33	5
5	5
2	1
3	11
2	7
17	9
1	3
26	6
1	7
1	5
2	6
2	8
10	10
2	11
6	9
7	3
0	11
3	6
2	4
2	4
0	10
2	6
7	5
2	6
7	2
0	9
1	10
0	10
2	4
0	10
0	4
4	8
14	8
3	5
3	2
1	5
2	6
6	10
1	6
7	5
6	10
1	7
25	5
5	3
1	5
1	8
5	9
11	3
27	6
7	7
18	7
33	5
22	7
0	8
0	6
1	3
12	5
22	4
0	7
0	8
13	7
5	7
28	5
7	2
2	1
15	6
2	6
1	5
24	6
20	6
11	7
5	3
2	11
28	4
0	5
0	4
5	8
1	3
6	6
5	6
1	7
23	4
1	3
0	8
4	9
2	10
1	3
4	5
4	11
4	6
2	11
4	8
7	4
1	6
3	4
2	6
2	8
6	4
26	9
0	4
1	9
3	4
18	5
19	10
3	5
0	7
14	6
9	13
0	10
3	6
3	9
14	3
4	8
3	7
16	7
2	5
3	4
24	3
2	8
2	4
17	4
0	8
0	7
0	10
0	8
3	5
7	5
11	6
3	11
4	7
3	6
1	6
0	8
1	8
0	10
15	7
4	10
0	11
10	5
0	3
21	8
1	4
9	5
7	11
6	9
0	9
2	7
18	8
2	7
13	7
0	6
6	4
4	6
0	7
4	6
19	1
0	6
0	8
1	6
4	6
1	7
17	3
2	8
11	6
3	2
5	5
9	7
4	6
1	7
0	4
0	8
24	7
7	7
2	7
4	5
3	4
0	8
3	3
3	8
3	13
25	4
2	4
9	2
4	3
13	9
14	7
9	4
2	6
0	6
2	0
1	6
2	7
24	4
6	9
10	6
3	9
3	9
21	5
4	1
0	8
1	8
12	10
11	9
2	7
12	6
0	13
24	5
1	6
3	7
22	6
1	2
2	11
3	10
5	8
20	5
12	6
26	4
24	2
4	8
0	4
17	6
0	7
0	4
0	4
6	6
10	7
2	8
2	6
0	4
3	3
0	11
5	5
1	8
2	8
3	4
3	3
8	7
1	7
15	6
0	7
3	7
29	8
0	9
11	5
6	8
1	3
27	9
1	5
17	3
25	3
1	7
1	7
2	7
0	5
3	8
0	8
18	4
4	8
